# Supplementary material for: Drivers׳ merging behavior data in highway work zones
Source: Data Brief. 2016 Jan 30;6:829–32. doi: 10.1016/j.dib.2016.01.047 (PMC4749935; doi:10.1016/j.dib.2016.01.047)
Supplement: Supplementary file 1 — Supplementary material [file mmc1.xlsx]

## Sheet: Sheet1
Participant	Gender	AGE	Liscence (years)	Driving Experience (years)	Annual Driving Milage	Accidents?	#Accidents	Violations?	#Violations	Speak on the phone and drive?	Text & Drive?
1	Male	20-29	1	1	NA	No	0	No	0	Sometimes	Never
2	Male	20-29	4	4	16000	No	0	No	0	Sometimes	Never
3	Female	20-29	5	2	10000	No	0	Yes	1	Sometimes	Sometimes
4	Male	20-29	5	2	1000	No	0	No	0	Sometimes	Never
5	Male	20-29	4	2	12000	No	0	No	0	Sometimes	Sometimes
6	Male	20-29	4	2	5000	No	0	No	0	Never	Never
7	Male	20-29	3	2	15000	No	0	Yes	1	Sometimes	Always
8	Female	20-29	3	2	10000	No	0	Yes	1	Sometimes	Sometimes
9	Male	20-29	4	3	9000	No	0	No	0	Always	Always
10	Male	20-29	8	4	10000	No	0	Yes	1	Sometimes	Sometimes
11	Male	20-29	11	4	15000	No	0	Yes	1	Sometimes	Sometimes
12	Male	20-29	2	2	1000	No	0	No	0	Sometimes	Sometimes
13	Female	20-29	3	2	1000	No	0	No	0	Sometimes	Never
14	Male	20-29	8	3	20000	No	0	Yes	1	Sometimes	Sometimes
15	Female	20-29	5	3	20000	No	0	No	0	Sometimes	Never
16	Female	<20	3.5	2	10000	No	0	No	0	Sometimes	Sometimes
17	Male	20-29	3	2	15000	Yes	1	Yes	1	Sometimes	Sometimes
18	Female	20-29	7	3	10000	No	0	No	0	Sometimes	Sometimes
19	Male	20-29	5	3	30000	Yes	1	No	0	Sometimes	Sometimes
20	Male	20-29	3	2	NA	No	0	No	0	Never	Never
21	Male	20-29	7	3	21000	No	0	No	0	Sometimes	Sometimes
22	Male	20-29	9	3	15000	No	0	No	0	Sometimes	Never
23	Female	30-39	21	4	12000	No	0	No	0	Sometimes	Never
24	Male	40-49	28	4	20000	No	0	No	0	Sometimes	Never
25	Male	20-29	6	3	18000	No	0	No	0	Sometimes	Never
26	Female	<20	3	2	5000	No	0	Yes	1	Never	Sometimes
27	Male	20-29	4	2	9000	No	0	No	0	Sometimes	Sometimes
28	Male	20-29	8	3	30000	No	0	Yes	1	Sometimes	Sometimes
29	Male	20-29	5	2	10000	No	0	No	0	Sometimes	Sometimes
30	Male	20-29	4.5	3	10000	No	0	No	0	Sometimes	Never
