# Supplementary material for: Drivers׳ merging behavior data in highway work zones
Source: Data Brief. 2016 Jan 30;6:829–32. doi: 10.1016/j.dib.2016.01.047 (PMC4749935; doi:10.1016/j.dib.2016.01.047)
Supplement: Supplementary file 3 — Supplementary material [file mmc3.xlsx]

## Sheet: CH75
Sceario
workzone:		CLM
Traffic:		High
Sign placement:		25% reduction
Participant	Zone	Throttle_ Max	Throttle_Min	Throttle_Mean	Throttl_Variance	Throttle_SD	Break_Max	Break_Min	Break_Mean	Break_Variance	Break_SD	Lane_Max	Lane_Min	Lane_Mean	Lane_Variance	Lane_SD	Velocity_Max	Velocity_Min	Velocity_Mean	Velocity_Variance	Velocity_SD
1	Zone 1	37.37	0	18.7069	211.986	14.5597	60.0915	0	5.43493	223.295	14.9431	2	2	2	0	0	34.5891	23.7309	29.5239	20.5259	4.53055
1	Zone 2	10.7664	10.7664	10.7664	0	0	0	0	0	0	0	2	2	2	0	0	23.9386	23.9382	23.9384	4.5601e-08	0.000213544
1	Zone 3	70.7532	0	21.7525	795.64	28.2071	25.9427	0	4.12764	55.6362	7.45897	2	1	1.59036	0.242127	0.492064	24.3323	17.3578	20.8619	5.68111	2.38351
1	Zone 4	48.6122	48.2689	48.3592	0.017573	0.132563	0.358939	0.247703	0.265267	0.00173662	0.0416728	1	1	1	0	0	24.7512	24.3527	24.5622	0.0159815	0.126418
2	Zone 1	42.6049	0	12.9697	202.519	14.2309	98.0501	0	4.53621	241.111	15.5277	2	1	1.97654	0.0229183	0.151388	26.1136	18.5544	21.9373	5.74571	2.39702
2	Zone 2	0	0	0	0	0	0	0	0	0	0	1	1	1	0	0	18.5489	18.5399	18.5434	1.86733e-05	0.00432126
2	Zone 3	19.6915	0	8.23907	18.4583	4.29631	0.13647	0	0.00258575	0.000346556	0.018616	1	1	1	0	0	18.9938	17.7934	18.227	0.116522	0.341353
2	Zone 4	12.1395	12.1395	12.1395	1.31477e-29	3.62597e-15	0	0	0	0	0	1	1	1	0	0	19.0581	18.9962	19.0273	0.000358383	0.018931
3	Zone 1	41.6609	0	10.718	123.689	11.1216	35.2864	0	3.43794	60.3305	7.76727	2	1	1.38951	0.237958	0.48781	31.0894	22.3066	26.815	13.5961	3.68728
3	Zone 2	9.05003	8.4493	8.84979	0.120294	0.346834	0	0	0	0	0	1	1	1	0	0	22.554	22.5527	22.5534	4.27717e-07	0.000654001
3	Zone 3	35.2245	0	11.4858	110.928	10.5322	0	0	0	0	0	1	1	1	0	0	23.2823	21.3164	21.9492	0.174912	0.418225
3	Zone 4	20.1206	17.9751	19.3139	0.443745	0.666142	0	0	0	0	0	1	1	1	0	0	23.4367	23.2903	23.3637	0.00202561	0.0450068
4	Zone 1	22.6093	0	3.80308	57.0189	7.55108	26.4433	0	2.11571	34.3407	5.8601	2	1	1.85473	0.124251	0.352492	30.9288	20.5622	25.9339	11.6268	3.40982
4	Zone 2	0	0	0	0	0	0	0	0	0	0	1	1	1	0	0	20.557	20.5465	20.5518	2.73006e-05	0.005225
4	Zone 3	20.7213	0	10.5312	94.3109	9.71138	0	0	0	0	0	1	1	1	0	0	21.9893	20.3252	21.1482	0.233649	0.483373
4	Zone 4	5.01658	5.01658	5.01658	3.29887e-30	1.81628e-15	0	0	0	0	0	1	1	1	0	0	21.5514	21.4971	21.5242	0.000280737	0.0167552
5	Zone 1	10.4231	0	5.09133	19.0959	4.36988	0	0	0	0	0	2	1	1.55307	0.247321	0.497314	24.9905	20.1611	21.4293	2.00314	1.41532
5	Zone 2	10.2515	10.2515	10.2515	0	0	0	0	0	0	0	1	1	1	0	0	20.6119	20.6106	20.6112	4.04496e-07	0.000636
5	Zone 3	10.5947	10.2515	10.3424	0.00990359	0.0995168	0	0	0	0	0	1	1	1	0	0	21.1124	20.6125	20.8759	0.0207054	0.143894
5	Zone 4	10.4231	10.2515	10.3451	0.00765193	0.0874753	0	0	0	0	0	1	1	1	0	0	21.1236	21.1129	21.118	1.09132e-05	0.00330352
6	Zone 1	23.6391	0	1.31524	19.5444	4.42091	23.8293	0	3.29589	45.2576	6.72738	2	2	2	0	0	34.49	20.1632	28.4257	20.8627	4.56758
6	Zone 2	0	0	0	0	0	0.247703	0.247703	0.247703	0	0	2	1	1.66667	0.333333	0.57735	20.1581	20.1478	20.1529	2.64504e-05	0.005143
6	Zone 3	18.1467	0	12.9487	22.7541	4.77012	0.247703	0	0.0255804	0.00546885	0.0739517	1	1	1	0	0	22.151	19.7911	20.8859	0.52197	0.722475
6	Zone 4	17.3744	16.2587	16.8634	0.277389	0.526677	0	0	0	0	0	1	1	1	0	0	22.2435	22.1543	22.1967	0.000751937	0.0274215
7	Zone 1	14.4566	0	3.21469	18.7142	4.326	0	0	0	0	0	2	1	1.85438	0.124499	0.352844	29.7612	22.4378	26.4735	5.35906	2.31496
7	Zone 2	0	0	0	0	0	0	0	0	0	0	1	1	1	0	0	22.4326	22.4209	22.4267	3.39324e-05	0.00582516
7	Zone 3	12.3969	0	4.18079	17.7112	4.20847	0	0	0	0	0	1	1	1	0	0	22.4157	20.0956	20.8111	0.434903	0.659472
7	Zone 4	5.53149	5.35985	5.44567	0.00768529	0.0876658	0	0	0	0	0	1	1	1	0	0	20.0937	20.0531	20.0733	0.000154176	0.0124168
8	Zone 1	44.922	0	4.58382	83.5711	9.14172	13.5958	0	0.783037	7.67401	2.7702	2	1	1.7938	0.163784	0.404702	27.4053	20.325	23.3378	4.01665	2.00416
8	Zone 2	9.22166	9.22166	9.22166	0	0	0	0	0	0	0	1	1	1	0	0	20.3256	20.3253	20.3254	3.42653e-08	0.000185109
8	Zone 3	15.0573	2.44204	9.76604	15.4597	3.93189	0	0	0	0	0	1	1	1	0	0	21.3372	20.3258	20.9328	0.0756461	0.275038
8	Zone 4	13.3409	12.9118	13.2029	0.029953	0.173069	0	0	0	0	0	1	1	1	0	0	20.7369	20.6827	20.7091	0.000281626	0.0167817
9	Zone 1	52.903	0	6.82047	249.791	15.8048	66.1538	0	5.58553	252.773	15.8988	2	1	1.52145	0.249721	0.499721	35.6479	20.2831	27.8856	30.0493	5.48172
9	Zone 2	0	0	0	0	0	0	0	0	0	0	1	1	1	0	0	21.7796	21.769	21.7744	2.79652e-05	0.00528821
9	Zone 3	15.8297	0	8.65984	48.224	6.94435	0	0	0	0	0	1	1	1	0	0	21.9974	20.4848	21.2951	0.225915	0.475305
9	Zone 4	1.06895	0.897314	0.990935	0.00765193	0.0874753	0	0	0	0	0	1	1	1	0	0	21.5646	21.4636	21.5139	0.000970633	0.031155
10	Zone 1	9.65076	0	2.7127	10.1618	3.18776	12.984	0	0.943709	7.07559	2.66	2	1	1.81292	0.152185	0.390109	29.9419	20.92	25.5327	8.49062	2.91387
10	Zone 2	0	0	0	0	0	0.247703	0.247703	0.247703	0	0	1	1	1	0	0	20.9147	20.9041	20.9094	2.81059e-05	0.0053015
10	Zone 3	13.9417	0	10.1288	17.3224	4.16202	0.358939	0	0.0573029	0.0130031	0.114031	1	1	1	0	0	21.3948	20.2494	20.7472	0.125545	0.354324
10	Zone 4	12.3969	12.1395	12.2331	0.0160686	0.126762	0	0	0	0	0	1	1	1	0	0	21.4283	21.3962	21.4122	0.00010084	0.0100419
11	Zone 1	20.2922	0	3.34342	41.573	6.44771	39.847	0	2.86851	83.2003	9.12142	2	2	2	0	0	34.1379	21.0672	26.0386	22.2749	4.71963
11	Zone 2	0	0	0	0	0	0	0	0	0	0	2	2	2	0	0	22.1714	22.1602	22.1658	3.11364e-05	0.00558
11	Zone 3	27.0718	0	7.29715	76.8659	8.76732	0	0	0	0	0	2	1	1.13711	0.118458	0.344177	22.6244	21.096	21.7902	0.207829	0.455883
11	Zone 4	18.9191	12.9118	13.9729	4.11622	2.02885	0	0	0	0	0	1	1	1	0	0	21.3111	21.2611	21.2864	0.000215486	0.0146794
12	Zone 1	12.9118	0	4.51993	15.0348	3.87748	0	0	0	0	0	2	2	2	0	0	25.7162	20.5606	22.2392	1.90537	1.38035
12	Zone 2	0	0	0	0	0	0	0	0	0	0	2	2	2	0	0	20.5553	20.5449	20.5501	2.7332e-05	0.005228
12	Zone 3	27.3293	0	13.975	141.31	11.8874	0	0	0	0	0	2	1	1.32627	0.220076	0.469122	22.9359	18.7689	20.3851	1.41514	1.1896
12	Zone 4	23.3816	23.21	23.3081	0.00757533	0.0870364	0	0	0	0	0	1	1	1	0	0	23.0851	22.9431	23.0142	0.00195402	0.0442043
13	Zone 1	5.18822	0	0.0751068	0.292705	0.541023	2.41676	0	0.0341044	0.0677564	0.260301	2	2	2	0	0	30.8265	21.2446	25.7647	7.65448	2.76667
13	Zone 2	0	0	0	0	0	0	0	0	0	0	2	2	2	0	0	21.2392	21.2284	21.2338	2.88691e-05	0.005373
13	Zone 3	21.4936	0	5.98305	40.5213	6.36564	0	0	0	0	0	2	1	1.27189	0.198194	0.44519	21.2231	19.2424	19.9752	0.241644	0.491573
13	Zone 4	14.2849	13.6842	13.9631	0.0475504	0.21806	0	0	0	0	0	1	1	1	0	0	20.063	19.9879	20.0241	0.0005479	0.0234073
14	Zone 1	43.5489	0	7.87061	86.7502	9.31398	31.0039	0	1.88791	37.9393	6.15949	2	1	1.41439	0.242825	0.492773	28.463	21.1777	24.4283	7.95027	2.81962
14	Zone 2	8.70675	8.70675	8.70675	0	0	0	0	0	0	0	1	1	1	0	0	21.6256	21.6245	21.625	2.98732e-07	0.000546564
14	Zone 3	9.82239	7.9344	8.61119	0.230224	0.479817	0	0	0	0	0	1	1	1	0	0	21.624	21.2238	21.3946	0.016745	0.129403
14	Zone 4	8.87839	8.87839	8.87839	3.29887e-30	1.81628e-15	0	0	0	0	0	1	1	1	0	0	21.2235	21.217	21.2202	4.04354e-06	0.00201086
15	Zone 1	61.8281	0	8.59325	307.969	17.549	35.0083	0	2.68851	41.5726	6.44768	2	1	1.97372	0.0256077	0.160024	29.8182	18.7528	24.6033	7.87933	2.80701
15	Zone 2	0	0	0	0	0	0	0	0	0	0	1	1	1	0	0	22.831	22.8249	22.8279	1.87701e-05	0.00433244
15	Zone 3	31.9634	0	7.99735	129.178	11.3657	10.4812	0	0.977261	4.40786	2.09949	1	1	1	0	0	22.8196	20.1483	21.3252	0.634172	0.796349
15	Zone 4	0	0	0	0	0	0.13647	0	0.0356009	0.00375426	0.061272	1	1	1	0	0	21.4898	21.3708	21.4302	0.00134619	0.0366905
16	Zone 1	35.9969	0	12.9411	126.941	11.2668	25.0529	0	2.80658	48.1703	6.94049	2	1	1.99525	0.00473284	0.0687956	28.2465	21.2805	26.0566	5.11992	2.26272
16	Zone 2	35.2245	35.2245	35.2245	0	0	0.13647	0.13647	0.13647	0	0	1	1	1	0	0	23.0119	22.9991	23.0055	8.26384e-05	0.00909056
16	Zone 3	35.2245	0	11.0754	127.195	11.2781	11.7048	0	1.40275	9.65424	3.10713	1	1	1	0	0	23.2548	19.9428	21.6468	1.03791	1.01878
16	Zone 4	13.5126	13.5126	13.5126	5.30115e-29	7.2809e-15	0.247703	0.13647	0.226516	0.00200321	0.0447573	1	1	1	0	0	22.7244	22.6883	22.7064	0.00012478	0.0111705
17	Zone 1	23.21	0	2.54285	42.9871	6.55645	0	0	0	0	0	2	2	2	0	0	29.308	20.925	24.657	6.04977	2.45963
17	Zone 2	23.0384	23.0384	23.0384	0	0	0	0	0	0	0	2	2	2	0	0	21.9455	21.9301	21.9378	5.87752e-05	0.0076665
17	Zone 3	23.21	0	10.7161	110.058	10.4909	0	0	0	0	0	2	1	1.1478	0.126125	0.355141	24.1734	21.9531	23.0996	0.413913	0.643361
17	Zone 4	8.27767	6.73294	7.89353	0.338498	0.581806	0	0	0	0	0	1	1	1	0	0	22.1378	22.1172	22.1279	3.75154e-05	0.00612498
18	Zone 1	58.4812	0	19.5026	438.613	20.9431	39.0683	0.13647	7.5174	195.821	13.9936	2	2	2	0	0	38.5767	23.7626	31.4001	27.5699	5.2507
18	Zone 2	0	0	0	0	0	0.748256	0.748256	0.748256	0	0	2	2	2	0	0	27.4237	27.4169	27.4203	2.33176e-05	0.00482883
18	Zone 3	45.6943	0	11.0014	142.489	11.9369	30.114	0	5.01817	112.715	10.6167	2	1	1.0013	0.00130208	0.0360844	27.4101	21.4491	22.5583	1.92061	1.38586
18	Zone 4	17.8035	17.6318	17.6809	0.00631285	0.0794534	0	0	0	0	0	1	1	1	0	0	22.8466	22.7541	22.8006	0.000827111	0.0287595
19	Zone 1	15.658	0	6.53514	37.1385	6.09414	0.247703	0	0.0454006	0.00446383	0.0668119	2	2	2	0	0	28.2705	23.0788	25.2418	3.26685	1.80744
19	Zone 2	15.4864	15.2289	15.3577	0.0331415	0.182048	0	0	0	0	0	2	2	2	0	0	23.9862	23.9839	23.9851	2.66805e-06	0.00163342
19	Zone 3	15.658	0	6.51875	33.5963	5.79623	0.13647	0	0.00199094	0.000268096	0.0163736	2	1	1.18435	0.150565	0.388027	24.2156	22.1961	22.9586	0.557779	0.746846
19	Zone 4	14.1133	13.5126	13.8831	0.0472645	0.217404	0	0	0	0	0	1	1	1	0	0	22.4173	22.3725	22.3943	0.000194837	0.0139584
20	Zone 1	64.1452	0	26.8952	578.704	24.0563	75.1081	0	9.83413	404.953	20.1234	2	1	1.4096	0.24201	0.491945	37.3427	19.6369	28.7837	40.6762	6.37779
20	Zone 2	0	0	0	0	0	0.13647	0	0.04549	0.00620802	0.078791	1	1	1	0	0	22.097	22.0855	22.0912	3.30528e-05	0.00574916
20	Zone 3	48.6122	0	11.0701	290.428	17.0419	13.9851	0	0.958131	5.64791	2.37653	1	1	1	0	0	24.0279	20.9579	22.2547	0.71913	0.848015
20	Zone 4	18.5758	18.1467	18.24	0.0327475	0.180963	0.358939	0.13647	0.21385	0.00836283	0.0914485	1	1	1	0	0	21.2347	21.1042	21.1696	0.00161223	0.0401526
21	Zone 1	35.9969	0	8.5231	136.637	11.6892	31.3932	0	2.95771	62.3048	7.89334	2	1	1.70881	0.206537	0.454464	30.1667	20.1915	25.8048	13.0642	3.61445
21	Zone 2	0	0	0	0	0	0	0	0	0	0	1	1	1	0	0	22.1075	22.102	22.1047	1.54346e-05	0.00392869
21	Zone 3	9.22166	0	3.7909	13.1796	3.63037	0	0	0	0	0	1	1	1	0	0	22.0964	19.6181	20.344	0.586638	0.765923
21	Zone 4	15.2289	9.05003	13.2105	6.36873	2.52363	0	0	0	0	0	1	1	1	0	0	19.7069	19.6405	19.6628	0.00048891	0.0221113
22	Zone 1	90	0	20.197	1365.82	36.957	82.2827	0	10.461	426.19	20.6444	2	1	1.70846	0.206701	0.454644	39.7178	18.9557	28.9605	49.5397	7.03845
22	Zone 2	0	0	0	0	0	1.24881	1.24881	1.24881	0	0	1	1	1	0	0	21.8416	21.8299	21.8357	3.44804e-05	0.005872
22	Zone 3	42.1758	0	8.62299	123.242	11.1014	1.36004	0	0.289679	0.0727731	0.269765	1	1	1	0	0	22.1527	20.9816	21.5631	0.100706	0.317342
22	Zone 4	10.4231	6.73294	7.66948	1.18968	1.09073	0.13647	0	0.0356009	0.00375426	0.061272	1	1	1	0	0	21.3551	21.3328	21.3431	6.66662e-05	0.00816494
23	Zone 1	88.9895	0	33.1934	1259.51	35.4896	99.8298	0	13.2145	891.029	29.8501	2	1	1.95807	0.0401989	0.200497	40.5139	17.3142	29.7892	66.6888	8.16632
23	Zone 2	44.5787	44.5787	44.5787	0	0	0.247703	0.247703	0.247703	0	0	1	1	1	0	0	24.7761	24.7575	24.7668	0.000173092	0.0131564
23	Zone 3	55.8209	0	19.5107	594.902	24.3906	79.7799	0	6.67316	348.387	18.6651	1	1	1	0	0	25.0862	18.2917	22.4659	4.2312	2.05699
23	Zone 4	0	0	0	0	0	0	0	0	0	0	1	1	1	0	0	22.8166	22.7026	22.7595	0.00125124	0.0353728
24	Zone 1	26.7285	0	6.86772	50.0982	7.07801	0.13647	0	0.00225819	0.000303243	0.0174139	2	1	1.84446	0.131422	0.362522	23.3273	20.125	21.1622	0.763451	0.873757
24	Zone 2	0	0	0	0	0	0	0	0	0	0	1	1	1	0	0	21.0292	21.0185	21.0238	2.83184e-05	0.0053215
24	Zone 3	10.7664	0	2.08978	12.345	3.51354	0	0	0	0	0	1	1	1	0	0	21.0132	17.6471	19.6154	1.06751	1.0332
24	Zone 4	6.13222	0	1.87244	7.32761	2.70696	0	0	0	0	0	1	1	1	0	0	17.6428	17.5427	17.5849	0.00111283	0.0333592
25	Zone 1	18.4042	0	6.27856	69.4531	8.33385	26.4433	0	2.40024	41.8036	6.46557	2	1	1.90267	0.0879222	0.296517	31.4023	21.6242	27.6668	13.5846	3.68573
25	Zone 2	0	0	0	0	0	0	0	0	0	0	1	1	1	0	0	21.6132	21.6078	21.6105	1.49386e-05	0.00386505
25	Zone 3	18.9191	0	7.37602	42.8494	6.54595	0.13647	0	0.0153769	0.00186422	0.0431767	1	1	1	0	0	21.6023	19.7511	20.3343	0.266763	0.516491
25	Zone 4	19.1766	18.7475	18.9751	0.0318753	0.178536	0	0	0	0	0	1	1	1	0	0	21.1384	20.9934	21.0655	0.00198498	0.0445531
26	Zone 1	20.2922	0	2.71531	46.4603	6.81618	14.7637	0	1.37551	13.11	3.62077	2	1	1.43003	0.245272	0.49525	30.7439	20.9099	26.175	8.70634	2.95065
26	Zone 2	0	0	0	0	0	0	0	0	0	0	1	1	1	0	0	20.9046	20.8993	20.902	1.40185e-05	0.00374413
26	Zone 3	18.4042	0	10.8339	40.567	6.36922	0	0	0	0	0	1	1	1	0	0	22.0363	19.9422	20.5631	0.34115	0.584081
26	Zone 4	18.4042	18.1467	18.2939	0.0170441	0.130553	0	0	0	0	0	1	1	1	0	0	22.1575	22.0475	22.1025	0.00117926	0.0343403
27	Zone 1	44.3212	0	10.1965	160.606	12.673	46.0204	0	5.33689	139.038	11.7914	2	1	1.72183	0.200933	0.448255	33.8755	20.2211	27.0136	30.5281	5.52522
27	Zone 2	0	0	0	0	0	0	0	0	0	0	1	1	1	0	0	22.1121	22.101	22.1066	3.08914e-05	0.005558
27	Zone 3	23.0384	0	9.53193	54.8875	7.40861	0.13647	0	0.00928134	0.00118197	0.0343798	1	1	1	0	0	22.1494	21.3099	21.7918	0.0448753	0.211838
27	Zone 4	9.47912	0	3.45195	17.8858	4.22916	0	0	0	0	0	1	1	1	0	0	22.125	22.0575	22.1039	0.000525384	0.0229213
28	Zone 1	46.8958	0	10.2895	166.956	12.9211	38.0672	0	4.42789	117.203	10.826	2	1	1.39538	0.239212	0.489094	30.9823	19.2752	25.3116	21.0564	4.58872
28	Zone 2	0	0	0	0	0	0	0	0	0	0	1	1	1	0	0	20.9373	20.9267	20.932	2.81165e-05	0.0053025
28	Zone 3	31.1911	0	14.9811	101.754	10.0873	17.8783	0	1.3343	17.2003	4.14733	1	1	1	0	0	22.5799	18.6623	20.1925	1.22391	1.1063
28	Zone 4	26.4711	26.2995	26.4221	0.00631292	0.0794539	0	0	0	0	0	1	1	1	0	0	22.7531	22.5882	22.67	0.00270312	0.0519916
29	Zone 1	81.7379	0	10.6927	449.264	21.1958	31.0039	0.13647	2.72544	58.9694	7.67915	2	1	1.61512	0.236914	0.486738	31.1096	21.499	26.8452	8.99753	2.99959
29	Zone 2	39.3438	39.3438	39.3438	0	0	0.13647	0.13647	0.13647	0	0	1	1	1	0	0	22.5604	22.5352	22.5478	0.000159164	0.012616
29	Zone 3	53.0747	0	8.7954	304.328	17.445	0.247703	0	0.0607547	0.00569806	0.0754855	1	1	1	0	0	24.4248	21.2079	22.8282	0.929699	0.964209
29	Zone 4	3.04277	2.6995	2.89352	0.0142054	0.119186	0	0	0	0	0	1	1	1	0	0	21.2043	21.1257	21.1647	0.00058804	0.0242495
30	Zone 1	36.426	0	5.22922	96.222	9.80928	65.2639	0	3.32249	152.279	12.3401	2	1	1.55642	0.246977	0.496967	30.6635	18.5502	24.7317	14.094	3.7542
30	Zone 2	2.6995	2.6995	2.6995	2.95823e-31	5.43896e-16	0	0	0	0	0	1	1	1	0	0	20.3833	20.3765	20.38	1.17176e-05	0.00342309
30	Zone 3	18.1467	0.725675	7.79172	28.7818	5.36487	0.247703	0	0.0188517	0.00297212	0.0545172	1	1	1	0	0	20.373	19.1747	19.6772	0.118759	0.344614
30	Zone 4	18.1467	17.9751	18.0609	0.00768538	0.0876663	0	0	0	0	0	1	1	1	0	0	20.3607	20.2144	20.2879	0.00203714	0.0451347

## Sheet: CH100
Sceario
workzone:		CLM
Traffic:		High
Sign placement:		standard
Participant	Zone	Throttle_ Max	Throttle_Min	Throttle_Mean	Throttl_Variance	Throttle_SD	Break_Max	Break_Min	Break_Mean	Break_Variance	Break_SD	Headway_Max	Lane_Max	Lane_Min	Lane_Mean	Lane_Variance	Lane_SD	Velocity_Max	Velocity_Min	Velocity_Mean	Velocity_Variance	Velocity_SD
1	Zone 1	62.7721	0	17.1806	233.391	15.2772	92.1547	0	5.74191	404.777	20.1191		2	1	1.53801	0.248686	0.498684	32.2389	18.2007	27.037	24.3877	4.93839
1	Zone 2	10.5947	10.5947	10.5947	0	0	0	0	0	0	0		1	1	1	0	0	21.333	21.3319	21.3325	3.4281e-07	0.0005855
1	Zone 3	12.5686	10.4231	12.1821	0.15393	0.392339	0	0	0	0	0		1	1	1	0	0	22.376	21.3336	21.8818	0.0984062	0.313698
1	Zone 4	12.3969	12.1395	12.213	0.0142035	0.119179	0	0	0	0	0		1	1	1	0	0	22.4003	22.3771	22.3885	5.15698e-05	0.00718121
2	Zone 1	20.1206	0	6.00467	36.8913	6.07382	55.809	0	1.32183	57.8153	7.60363		2	2	2	0	0	27.0672	18.8568	20.6021	1.15364	1.07408
2	Zone 2	1.66968	1.66968	1.66968	0	0	0	0	0	0	0		2	2	2	0	0	18.8531	18.8456	18.8494	1.39465e-05	0.0037345
2	Zone 3	28.1016	0	11.0257	93.576	9.67347	0	0	0	0	0		2	1	1.32903	0.221008	0.470115	21.1192	17.5077	18.6241	1.21744	1.10338
2	Zone 4	14.4566	14.1133	14.2537	0.0130077	0.114051	0	0	0	0	0		1	1	1	0	0	21.1879	21.1224	21.1551	0.000408395	0.0202088
3	Zone 1	72.2979	0	11.2195	308.228	17.5564	46.1317	0	4.36968	127.023	11.2705		2	1	1.6564	0.225673	0.475051	36.5405	21.6147	30.3192	20.3257	4.5084
3	Zone 2	20.4638	20.4638	20.4638	0	0	0.13647	0.13647	0.13647	0	0		1	1	1	0	0	22.1219	22.1128	22.1171	2.07985e-05	0.00456053
3	Zone 3	40.1162	0	12.8696	169.026	13.001	20.4366	0	0.670462	9.45903	3.07555		1	1	1	0	0	23.6856	21.9401	22.5899	0.232145	0.481815
3	Zone 4	16.0013	15.8297	15.9359	0.00729493	0.0854104	0	0	0	0	0		1	1	1	0	0	22.4291	22.3575	22.3931	0.000492347	0.0221889
4	Zone 1	59.0819	0	6.73396	175.216	13.2369	19.658	0	0.668275	4.99447	2.23483		2	1	1.8385	0.135492	0.368092	31.0655	22.6434	27.8151	4.80937	2.19303
4	Zone 2	0.725675	0.12495	0.525433	0.12029	0.346829	0	0	0	0	0		1	1	1	0	0	22.6378	22.627	22.6324	2.95746e-05	0.00543825
4	Zone 3	30.1613	0	6.69537	53.7469	7.33123	0	0	0	0	0		1	1	1	0	0	22.6217	20.7033	21.5264	0.321846	0.567315
4	Zone 4	30.4187	29.9896	30.2135	0.0179016	0.133797	0	0	0	0	0		1	1	1	0	0	21.6042	21.3286	21.4654	0.00724214	0.0851008
5	Zone 1	12.7402	0	5.96159	34.5458	5.87756	0	0	0	0	0		2	1	1.44805	0.247402	0.497395	23.4255	19.0628	20.7648	0.907603	0.952682
5	Zone 2	0	0	0	0	0	0	0	0	0	0		1	1	1	0	0	19.0575	19.048	19.0528	2.2549e-05	0.00474858
5	Zone 3	7.9344	0	5.33869	8.74072	2.95647	0	0	0	0	0		1	1	1	0	0	19.0431	17.7778	18.1786	0.0849448	0.291453
5	Zone 4	5.18822	5.01658	5.109	0.00761435	0.0872603	0	0	0	0	0		1	1	1	0	0	17.7754	17.744	17.76	9.08442e-05	0.00953122
6	Zone 1	53.2463	0	17.7239	595.888	24.4108	29.7247	0	2.60389	41.3373	6.42941		2	1	1.53593	0.248873	0.498872	38.312	25.5129	33.7542	16.137	4.01709
6	Zone 2	0	0	0	0	0	0.247703	0.247703	0.247703	0	0		1	1	1	0	0	25.5066	25.5002	25.5034	2.01613e-05	0.00449013
6	Zone 3	8.70675	0	0.22451	0.74232	0.86158	0.358939	0	0.0711248	0.013007	0.114048		1	1	1	0	0	25.4934	21.2506	23.2691	1.55698	1.24779
6	Zone 4	9.22166	8.70675	9.03443	0.030607	0.174949	0	0	0	0	0	492.73	1	1	1	0	0	21.2487	21.2429	21.2451	2.19607e-06	0.00148191
7	Zone 1	35.8253	0	6.71261	111.964	10.5813	31.7825	0	3.00522	69.102	8.31276		2	1	1.72918	0.197579	0.444498	33.0891	17.4659	26.1649	20.7551	4.55578
7	Zone 2	35.8253	35.8253	35.8253	0	0	0	0	0	0	0		1	1	1	0	0	20.049	20.0207	20.0345	0.00020117	0.0141834
7	Zone 3	36.7693	0	11.0098	95.4707	9.77091	0.13647	0	0.00295248	0.000394682	0.0198666		1	1	1	0	0	21.7467	20.0632	20.8347	0.167499	0.409267
7	Zone 4	24.7547	24.4115	24.5831	0.017675	0.132948	0	0	0	0	0		1	1	1	0	0	21.3417	21.1721	21.2539	0.00279569	0.0528742
8	Zone 1	26.2995	0	4.67912	35.8327	5.98604	0	0	0	0	0		2	1	1.63441	0.232044	0.481709	28.2483	20.7427	24.3898	3.97835	1.99458
8	Zone 2	2.6995	2.6995	2.6995	2.95823e-31	5.43896e-16	0	0	0	0	0		1	1	1	0	0	20.7391	20.732	20.7356	1.25245e-05	0.003539
8	Zone 3	20.1206	0	12.9353	60.5693	7.78263	0	0	0	0	0		1	1	1	0	0	22.9696	19.7965	20.8235	0.943509	0.971344
8	Zone 4	20.1206	19.9489	20.0715	0.00631299	0.0794543	0	0	0	0	0		1	1	1	0	0	23.1011	22.9764	23.0387	0.00150802	0.0388332
9	Zone 1	14.714	0	2.18531	23.7863	4.87712	11.2042	0.13647	1.19951	3.9821	1.99552		2	1	1.82887	0.141916	0.376717	32.8075	20.7561	25.4064	14.2363	3.7731
9	Zone 2	0	0	0	0	0	0.247703	0.247703	0.247703	0	0		1	1	1	0	0	20.9164	20.9055	20.911	3.01354e-05	0.00548957
9	Zone 3	25.9562	0	11.1866	109.831	10.48	2.02745	0.13647	0.745649	0.111711	0.334232		1	1	1	0	0	22.3584	19.2815	20.7904	1.04055	1.02007
9	Zone 4	0	0	0	0	0	0.358939	0.247703	0.328602	0.00257111	0.0507061		1	1	1	0	0	22.0248	21.9088	21.9667	0.00129028	0.0359205
10	Zone 1	35.6536	0	9.59085	126.524	11.2483	13.707	0	1.80935	12.9617	3.60023		2	1	1.90481	0.0861724	0.293551	29.818	20.6471	25.9284	11.7183	3.4232
10	Zone 2	0	0	0	0	0	0	0	0	0	0		1	1	1	0	0	22.8558	22.8443	22.8501	3.29361e-05	0.005739
10	Zone 3	13.5126	0	4.46885	33.76	5.81033	5.14199	0	0.816526	1.90542	1.38037		1	1	1	0	0	22.8386	19.5237	20.5965	1.07479	1.03672
10	Zone 4	13.5126	13.5126	13.5126	5.26822e-29	7.25825e-15	0	0	0	0	0		1	1	1	0	0	20.2697	20.2015	20.2357	0.000436039	0.0208815
11	Zone 1	14.714	0	3.53617	19.5621	4.4229	0	0	0	0	0		2	1	1.99533	0.00465348	0.0682164	32.0131	22.7828	26.5857	8.64274	2.93985
11	Zone 2	7.5053	7.5053	7.5053	1.18329e-30	1.08779e-15	0	0	0	0	0		1	1	1	0	0	22.7813	22.7782	22.7797	2.35778e-06	0.00153551
11	Zone 3	16.7737	4.58749	7.22826	3.64563	1.90935	0	0	0	0	0		1	1	1	0	0	22.7767	21.587	22.0712	0.113497	0.336893
11	Zone 4	17.3744	16.7737	17.3003	0.0198467	0.140878	0	0	0	0	0		1	1	1	0	0	21.7377	21.6345	21.6855	0.00105019	0.0324067
12	Zone 1	9.22166	0	3.86563	18.2818	4.27572	0	0	0	0	0		2	2	2	0	0	30.0504	21.8141	24.2673	6.68297	2.58514
12	Zone 2	9.22166	9.22166	9.22166	0	0	0	0	0	0	0		2	2	2	0	0	21.8137	21.8132	21.8135	8.79123e-08	0.0002965
12	Zone 3	9.65076	8.87839	9.11812	0.0154391	0.124254	0	0	0	0	0		2	1	1.21652	0.169852	0.412131	21.8129	21.5585	21.6798	0.0055612	0.0745734
12	Zone 4	16.7737	9.65076	15.424	3.87468	1.96842	0	0	0	0	0		1	1	1	0	0	21.6278	21.5584	21.5858	0.000559762	0.0236593
13	Zone 1	20.2922	0	4.79702	46.4739	6.81718	8.81271	0	0.518451	2.04253	1.42917		2	1	1.8276	0.142742	0.377812	29.0218	20.1435	23.1724	5.73016	2.39377
13	Zone 2	3.81513	3.81513	3.81513	0	0	0	0	0	0	0		1	1	1	0	0	21.5587	21.5556	21.5572	4.89845e-06	0.00221324
13	Zone 3	14.2849	1.06895	6.30568	14.1074	3.75598	0	0	0	0	0		1	1	1	0	0	21.5525	20.0717	20.4673	0.198158	0.445149
13	Zone 4	12.9118	12.7402	12.8689	0.0057639	0.0759204	0	0	0	0	0		1	1	1	0	0	20.3951	20.3395	20.367	0.000292469	0.0171017
14	Zone 1	33.6798	0	4.68133	68.5036	8.27669	9.70258	0	0.841586	2.26042	1.50347		2	1	1.90327	0.0874134	0.295658	30.676	21.3862	24.2637	6.72314	2.5929
14	Zone 2	12.1395	12.1395	12.1395	0	0	0	0	0	0	0		1	1	1	0	0	21.7836	21.7808	21.7822	2.01072e-06	0.001418
14	Zone 3	14.1133	0	6.45209	15.1743	3.89543	0	0	0	0	0		1	1	1	0	0	21.8357	20.3822	20.9523	0.259644	0.509552
14	Zone 4	14.1133	14.1133	14.1133	0	0	0	0	0	0	0		1	1	1	0	0	20.5774	20.5031	20.5404	0.000520063	0.0228049
15	Zone 1	25.3555	0	3.4901	36.2966	6.02467	7.42229	0	0.410488	0.901115	0.949271		2	1	1.6599	0.224539	0.473856	29.9016	20.7361	24.1722	5.54403	2.35458
15	Zone 2	0	0	0	0	0	0	0	0	0	0		1	1	1	0	0	20.7308	20.7203	20.7255	2.76729e-05	0.0052605
15	Zone 3	19.9489	0	13.1008	73.4182	8.56844	0	0	0	0	0		1	1	1	0	0	23.0776	19.4913	20.8503	1.17356	1.08331
15	Zone 4	19.9489	19.6915	19.716	0.00599699	0.0774403	0	0	0	0	0		1	1	1	0	0	23.2034	23.0837	23.1439	0.00137345	0.0370601
16	Zone 1	38.9147	0	8.73299	89.8353	9.47815	21.1597	0	2.86634	41.9068	6.47355		2	1	1.41071	0.242152	0.492089	31.9691	20.0198	26.1183	20.2051	4.49501
16	Zone 2	5.35985	5.18822	5.24543	0.00981895	0.0990906	0	0	0	0	0		1	1	1	0	0	21.221	21.2165	21.2188	5.20296e-06	0.002281
16	Zone 3	12.5686	3.04277	4.78118	2.75527	1.6599	0	0	0	0	0		1	1	1	0	0	21.2142	19.2703	20.138	0.383233	0.619058
16	Zone 4	13.1693	12.5686	12.8123	0.0501305	0.223898	0	0	0	0	0		1	1	1	0	0	19.4006	19.3326	19.3659	0.000431441	0.0207712
17	Zone 1	26.4711	0	6.16529	79.091	8.89331	48.0227	0	2.79718	90.4975	9.51302		2	1	1.38955	0.237924	0.487774	33.6218	20.5006	26.4798	21.5591	4.64317
17	Zone 2	0	0	0	0	0	0	0	0	0	0		1	1	1	0	0	20.4954	20.4849	20.4902	2.71754e-05	0.005213
17	Zone 3	26.1278	0	12.4404	43.2595	6.5772	0	0	0	0	0		1	1	1	0	0	22.2101	19.7901	20.7054	0.664247	0.815013
17	Zone 4	15.0573	15.0573	15.0573	1.32228e-29	3.63632e-15	0	0	0	0	0		1	1	1	0	0	22.2773	22.2132	22.2451	0.000395009	0.0198748
18	Zone 1	58.4812	0	14.19	409.765	20.2427	85.1748	0	8.38565	430.911	20.7584		2	2	2	0	0	40.6658	19.7383	30.6718	66.4957	8.15449
18	Zone 2	0	0	0	0	0	0	0	0	0	0		2	2	2	0	0	21.5721	21.5607	21.5665	3.22864e-05	0.00568212
18	Zone 3	48.7838	0	11.0347	307.827	17.545	0	0	0	0	0		2	1	1.05959	0.0561101	0.236876	22.4648	19.0589	20.6335	0.778564	0.882363
18	Zone 4	32.1351	25.9562	30.9882	3.00099	1.73234	0	0	0	0	0		1	1	1	0	0	22.7436	22.4777	22.6115	0.00678307	0.0823594
19	Zone 1	26.2995	0	5.56813	48.5616	6.96862	0.247703	0	0.084666	0.00506463	0.0711662		2	2	2	0	0	30.0649	22.3723	25.6346	5.87349	2.42353
19	Zone 2	0	0	0	0	0	0	0	0	0	0		2	2	2	0	0	23.242	23.2366	23.2393	1.45854e-05	0.00381908
19	Zone 3	18.1467	0	7.90029	54.6665	7.39368	0	0	0	0	0		2	1	1.05815	0.0548417	0.234183	23.2308	21.2568	21.9067	0.318327	0.564205
19	Zone 4	18.1467	18.1467	18.1467	5.28912e-29	7.27264e-15	0	0	0	0	0		1	1	1	0	0	22.6321	22.5302	22.5829	0.00108248	0.0329011
20	Zone 1	27.3293	0	2.32992	40.8174	6.38885	2.528	0	0.442097	0.0869814	0.294926		1	1	1	0	0	34.5872	23.541	28.5293	9.35276	3.05823
20	Zone 2	18.9191	18.9191	18.9191	0	0	0.247703	0.247703	0.247703	0	0		1	1	1	0	0	23.8188	23.8088	23.8138	2.49851e-05	0.00499851
20	Zone 3	18.9191	0	5.62622	32.9185	5.73746	11.9829	0	0.594	3.33212	1.82541		1	1	1	0	0	24.0036	21.2566	22.4468	1.08448	1.04138
20	Zone 4	12.7402	12.3969	12.4827	0.0105206	0.10257	0	0	0	0	0		1	1	1	0	0	21.5775	21.5434	21.5604	0.000108618	0.010422
21	Zone 1	55.8209	0	15.031	272.214	16.4989	80.781	0	4.33315	249.844	15.8065		2	1	1.573	0.244799	0.494772	32.1231	20.8766	26.8871	15.1415	3.8912
21	Zone 2	2.87113	2.87113	2.87113	0	0	0	0	0	0	0		1	1	1	0	0	21.6058	21.5985	21.6021	1.3594e-05	0.003687
21	Zone 3	17.8035	2.87113	12.2748	31.88	5.64623	0	0	0	0	0		1	1	1	0	0	23.0341	20.9789	21.6342	0.415621	0.644687
21	Zone 4	14.8857	14.714	14.7569	0.00581446	0.0762526	0	0	0	0	0		1	1	1	0	0	23.0829	23.0367	23.0598	0.000205856	0.0143477
22	Zone 1	90	0	25.4719	1201.56	34.6636	60.5921	0	5.67712	178.064	13.3441		2	1	1.79544	0.162818	0.403507	40.3847	25.7942	32.4166	16.5232	4.06488
22	Zone 2	0	0	0	0	0	15.0974	15.0974	15.0974	0	0		1	1	1	0	0	28.6574	28.6313	28.6444	0.000340005	0.0184392
22	Zone 3	80.6223	0	25.3258	951.935	30.8534	33.3954	0.358939	7.44292	143.48	11.9783		1	1	1	0	0	28.6047	20.7566	24.4091	4.85802	2.20409
22	Zone 4	0	0	0	0	0	0.52579	0.358939	0.455537	0.00716332	0.0846364		1	1	1	0	0	25.6071	25.4927	25.5522	0.00129314	0.0359603
23	Zone 1	63.5445	0	18.9123	602.693	24.5498	70.2138	0	7.39861	307.543	17.5369		2	1	1.07311	0.0678072	0.260398	39.4853	19.5116	31.7349	45.7027	6.76037
23	Zone 2	11.7962	11.7962	11.7962	0	0	0.358939	0.358939	0.358939	4.62223e-33	6.7987e-17		1	1	1	0	0	19.513	19.5123	19.5126	1.72334e-07	0.000415132
23	Zone 3	45.0936	0	15.3957	233.288	15.2738	0.358939	0	0.00885461	0.0024563	0.049561		1	1	1	0	0	23.0283	19.514	21.8406	1.05008	1.02473
23	Zone 4	0	0	0	0	0	0	0	0	0	0		1	1	1	0	0	21.5063	21.3922	21.4492	0.00124118	0.0352304
24	Zone 1	26.2995	0	6.70081	70.3665	8.38847	9.81382	0	0.265884	0.716302	0.846346		2	1	1.55145	0.247459	0.497452	23.8894	19.5356	21.7676	1.74003	1.3191
24	Zone 2	7.5053	7.5053	7.5053	0	0	0	0	0	0	0		1	1	1	0	0	19.5351	19.5337	19.5344	3.35615e-07	0.000579323
24	Zone 3	68.951	0	12.9236	414.293	20.3542	26.4433	0	4.71969	74.0719	8.60651		1	-1	0.301463	0.910008	0.953943	19.6781	11.7563	16.8922	8.21848	2.86679
24	Zone 4	0	0	0	0	0	26.7214	2.41676	14.5728	80.9072	8.99485		-1	-1	-1	0	0	16.3859	15.7399	16.1542	0.0409999	0.202484
25	Zone 1	16.2587	0	4.2998	50.3399	7.09506	17.767	0	0.501379	5.66345	2.3798		2	2	2	0	0	30.0679	20.1484	26.4653	10.1305	3.18284
25	Zone 2	0	0	0	0	0	0.247703	0.247703	0.247703	0	0		2	2	2	0	0	20.1432	20.1329	20.1381	2.68065e-05	0.0051775
25	Zone 3	22.4376	0	14.6506	47.8609	6.91815	0.358939	0	0.0493969	0.0107294	0.103583		2	1	1.07572	0.0700717	0.264711	22.9903	19.6303	20.8152	1.31192	1.14539
25	Zone 4	16.602	16.2587	16.3732	0.0245489	0.156681	0	0	0	0	0		1	1	1	0	0	23.0649	22.9939	23.0291	0.000481383	0.0219404
26	Zone 1	22.6093	0	2.43771	38.164	6.1777	2.24991	0	0.134473	0.199331	0.446465		2	1	1.3117	0.214649	0.463302	30.2593	19.8883	25.1748	7.88817	2.80859
26	Zone 2	0	0	0	0	0	1.13757	1.02634	1.1005	0.00412426	0.0642204		1	1	1	0	0	19.883	19.8723	19.8777	2.82971e-05	0.0053195
26	Zone 3	25.6987	0	11.6772	141.871	11.911	1.02634	0.13647	0.357575	0.0353865	0.188113		1	1	1	0	0	22.6639	19.5519	21.2103	0.935953	0.967446
26	Zone 4	6.73294	6.56131	6.70309	0.0044244	0.0665162	0.358939	0.13647	0.267049	0.0086074	0.0927761		1	1	1	0	0	20.8545	20.8248	20.8394	8.29059e-05	0.00910527
27	Zone 1	39.0863	0	3.916	77.4233	8.79905	29.6134	0	1.1834	20.2983	4.50537		2	1	1.79425	0.163499	0.40435	33.5451	21.6496	26.2697	15.786	3.97316
27	Zone 2	0	0	0	0	0	0	0	0	0	0		1	1	1	0	0	22.021	22.0155	22.0182	1.5296e-05	0.00391101
27	Zone 3	35.0529	0	9.26865	171.812	13.1077	0	0	0	0	0		1	1	1	0	0	22.7505	20.3184	21.4915	0.482241	0.694436
27	Zone 4	5.35985	5.01658	5.29744	0.0183638	0.135513	0	0	0	0	0		1	1	1	0	0	21.8468	21.7955	21.8191	0.000250656	0.0158321
28	Zone 1	42.1758	0	8.67289	94.8491	9.73905	18.5457	0	2.07595	27.4597	5.2402		2	1	1.64478	0.229144	0.478689	30.5836	21.8516	23.3557	3.01272	1.73572
28	Zone 2	12.3969	12.3969	12.3969	0	0	0	0	0	0	0		1	1	1	0	0	22.3937	22.3924	22.393	7.90024e-07	0.000888833
28	Zone 3	12.7402	12.3969	12.5011	0.011707	0.108199	0	0	0	0	0		1	1	1	0	0	23.2684	22.3949	22.8523	0.0642829	0.253541
28	Zone 4	12.5686	12.1395	12.401	0.0172892	0.131488	0	0	0	0	0		1	1	1	0	0	23.2886	23.2693	23.279	3.6853e-05	0.00607067
29	Zone 1	44.1496	0	4.24989	79.9144	8.93948	28.3343	0	2.68979	40.9921	6.40251		2	1	1.18242	0.149221	0.386291	33.0962	17.8031	26.156	21.3713	4.62291
29	Zone 2	44.1496	43.978	44.0924	0.00981907	0.0990912	0.358939	0.247703	0.32186	0.00412448	0.0642221		1	1	1	0	0	18.6411	18.6038	18.622	0.000347038	0.0186289
29	Zone 3	43.978	0	11.882	145.544	12.0641	0.358939	0	0.158388	0.0141653	0.119018		1	1	1	0	0	21.8776	18.66	21.0128	0.368135	0.606741
29	Zone 4	9.82239	8.4493	9.27888	0.189989	0.435877	0	0	0	0	0		1	1	1	0	0	20.785	20.7824	20.7833	6.14054e-07	0.000783616
30	Zone 1	31.706	0	5.66464	60.8951	7.80353	22.0495	0.13647	1.33974	17.6529	4.20153		2	1	1.77443	0.174774	0.41806	30.075	20.6139	24.8887	9.3332	3.05503
30	Zone 2	16.4304	16.4304	16.4304	0	0	0.13647	0.13647	0.13647	0	0		1	1	1	0	0	21.051	21.0463	21.0487	1.08811e-05	0.00329865
30	Zone 3	17.0311	0	8.01458	32.9246	5.738	0.247703	0	0.0619228	0.00680319	0.0824815		1	1	1	0	0	21.739	20.5269	21.0946	0.162732	0.403401
30	Zone 4	14.4566	9.05003	10.6949	4.48394	2.11753	0	0	0	0	0		1	1	1	0	0	20.5592	20.5461	20.5484	1.29991e-05	0.00360542

## Sheet: CH125
Sceario
workzone:		CLM
Traffic:		High
Sign placement:		25% increase
Participant	Zone	Throttle_ Max	Throttle_Min	Throttle_Mean	Throttl_Variance	Throttle_SD	Break_Max	Break_Min	Break_Mean	Break_Variance	Break_SD	Lane_Max	Lane_Min	Lane_Mean	Lane_Variance	Lane_SD	Velocity_Max	Velocity_Min	Velocity_Mean	Velocity_Variance	Velocity_SD
1	Zone 1	23.3816	0	6.43248	47.0452	6.85895	29.1129	0	1.55883	29.4356	5.42546	1	1	1	0	0	35.1355	20.5516	27.9459	25.3475	5.03463
1	Zone 2	16.2587	16.2587	16.2587	0	0	0	0	0	0	0	1	1	1	0	0	22.0404	22.0404	22.0404	0	0
1	Zone 3	16.2587	1.66968	4.24233	17.6721	4.20382	0	0	0	0	0	1	1	1	0	0	22.3494	19.7542	21.1589	0.685234	0.827789
1	Zone 4	3.04277	2.87113	2.92834	0.00683129	0.0826516	0	0	0	0	0	1	1	1	0	0	19.7511	19.6792	19.7153	0.000487817	0.0220866
2	Zone 1	45.0936	0	7.52918	68.709	8.28909	26.1096	0	1.1756	25.5397	5.05368	2	2	2	0	0	27.7582	19.6592	21.5986	2.01934	1.42104
2	Zone 2	0	0	0	0	0	0.358939	0.358939	0.358939	4.62223e-33	6.7987e-17	2	2	2	0	0	20.133	20.1227	20.1279	2.63888e-05	0.005137
2	Zone 3	12.3969	0	5.01747	21.0411	4.58706	0.52579	0	0.272044	0.0218748	0.147901	2	1	1.21137	0.166874	0.408502	20.1176	18.0399	18.5823	0.367969	0.606605
2	Zone 4	12.5686	12.3969	12.5026	0.00725092	0.0851523	0	0	0	0	0	1	1	1	0	0	18.6563	18.5806	18.6179	0.000525998	0.0229347
3	Zone 1	60.7983	0	10.9114	162.736	12.7568	15.2643	0	0.927118	5.93322	2.43582	2	1	1.77047	0.176931	0.420631	33.6401	26.5302	30.2779	4.36362	2.08893
3	Zone 2	9.82239	9.47912	9.70796	0.0392783	0.198188	0.637023	0.52579	0.599945	0.00412426	0.0642204	1	1	1	0	0	26.5283	26.5245	26.5264	3.52126e-06	0.0018765
3	Zone 3	18.9191	0	3.59373	39.5633	6.28994	21.9383	0	1.75062	18.3268	4.28098	1	1	1	0	0	26.5607	22.0347	23.9551	2.68212	1.63772
3	Zone 4	24.7547	17.9751	19.9138	6.52072	2.55357	0	0	0	0	0	1	1	1	0	0	22.5086	22.3907	22.4457	0.00126716	0.0355972
4	Zone 1	65.5183	0	7.44988	235.861	15.3578	0.358939	0	0.201924	0.010897	0.104389	2	1	1.52421	0.24952	0.499519	31.7002	22.5124	27.1795	5.92756	2.43466
4	Zone 2	0	0	0	0	0	0	0	0	0	0	1	1	1	0	0	22.5068	22.4955	22.5013	3.19204e-05	0.00564982
4	Zone 3	30.5904	0	7.94329	97.629	9.88074	0	0	0	0	0	1	1	1	0	0	23.0952	21.4847	22.0644	0.251716	0.501713
4	Zone 4	0	0	0	0	0	0	0	0	0	0	1	1	1	0	0	21.4801	21.3611	21.4206	0.00134686	0.0366996
5	Zone 1	12.9118	0	6.35797	14.6643	3.82939	0	0	0	0	0	2	1	1.42814	0.244903	0.494877	19.1069	16.3842	17.5132	0.554089	0.744371
5	Zone 2	6.56131	6.56131	6.56131	0	0	0	0	0	0	0	1	1	1	0	0	17.6613	17.661	17.6612	6.5522e-08	0.000255973
5	Zone 3	12.3969	4.24422	7.1235	4.08519	2.02119	0	0	0	0	0	1	1	1	0	0	17.7211	17.358	17.5043	0.00977071	0.0988469
5	Zone 4	9.47912	9.05003	9.21213	0.0143513	0.119797	0	0	0	0	0	1	1	1	0	0	17.7565	17.7225	17.74	0.000105844	0.0102881
6	Zone 1	30.762	0	8.16588	69.9002	8.36063	0	0	0	0	0	2	1	1.98995	0.0099583	0.0997913	32.5383	25.0299	29.2293	6.25115	2.50023
6	Zone 2	0	0	0	0	0	0	0	0	0	0	1	1	1	0	0	25.0237	25.0175	25.0206	1.93566e-05	0.00439962
6	Zone 3	17.9751	0	1.75205	16.2901	4.0361	0	0	0	0	0	1	1	1	0	0	25.0113	21.2841	23.028	1.3217	1.14965
6	Zone 4	19.9489	17.9751	19.278	0.225597	0.474971	0	0	0	0	0	1	1	1	0	0	21.5276	21.392	21.4579	0.0017973	0.0423946
7	Zone 1	18.9191	0	3.93688	33.3493	5.77489	11.3155	0	0.409884	3.16915	1.78021	2	1	1.89309	0.0955195	0.309062	33.2267	20.9536	26.0004	14.4553	3.80201
7	Zone 2	0	0	0	0	0	0	0	0	0	0	1	1	1	0	0	21.3757	21.3649	21.3703	2.9214e-05	0.005405
7	Zone 3	15.8297	0	8.67924	33.8835	5.82096	0	0	0	0	0	1	1	1	0	0	21.3595	20.064	20.5333	0.130754	0.361599
7	Zone 4	15.8297	15.658	15.7028	0.00593801	0.0770585	0	0	0	0	0	1	1	1	0	0	21.3515	21.2642	21.3078	0.000720199	0.0268365
8	Zone 1	24.5831	0	4.95269	49.8519	7.06059	2.13868	0	0.0113987	0.013762	0.117311	2	1	1.43196	0.245468	0.495447	31.3196	21.7541	25.2982	7.90307	2.81124
8	Zone 2	7.33366	7.33366	7.33366	0	0	0	0	0	0	0	1	1	1	0	0	22.0071	22.0043	22.0057	1.92517e-06	0.00138751
8	Zone 3	19.6915	3.47185	10.4094	22.0059	4.69104	0	0	0	0	0	1	1	1	0	0	22.8343	21.7982	22.1801	0.123619	0.351595
8	Zone 4	12.1395	9.47912	10.3607	0.864259	0.929655	0	0	0	0	0	1	1	1	0	0	22.3254	22.3214	22.3224	1.182e-06	0.0010872
9	Zone 1	29.818	0	7.92677	121.863	11.0391	10.5925	0	1.06388	5.19209	2.27862	2	1	1.5582	0.246703	0.496692	27.7074	20.4935	23.4127	3.69421	1.92203
9	Zone 2	0	0	0	0	0	0.13647	0.13647	0.13647	0	0	1	1	1	0	0	20.4883	20.4775	20.4829	2.91282e-05	0.00539706
9	Zone 3	34.6238	0	13.4784	191.432	13.8359	0.247703	0	0.1563	0.00297466	0.0545404	1	1	1	0	0	23.2804	19.5573	21.2183	1.66966	1.29215
9	Zone 4	0	0	0	0	0	0.247703	0	0.194848	0.00645193	0.0803239	1	1	1	0	0	22.1793	22.0626	22.1209	0.00130357	0.036105
10	Zone 1	35.2245	0	10.5458	132.45	11.5087	34.8971	0	2.15979	48.36	6.95413	2	1	1.7412	0.191899	0.438063	29.7118	18.9432	25.5821	15.085	3.88394
10	Zone 2	0	0	0	0	0	0	0	0	0	0	1	1	1	0	0	21.0513	21.0406	21.0458	2.84256e-05	0.00533156
10	Zone 3	17.9751	0	10.2942	47.0483	6.85918	0	0	0	0	0	1	1	1	0	0	21.9021	19.8478	20.4921	0.340113	0.583192
10	Zone 4	17.9751	17.9751	17.9751	5.28912e-29	7.27264e-15	0	0	0	0	0	1	1	1	0	0	22.0191	21.9074	21.9634	0.00119463	0.0345634
11	Zone 1	88.3888	0	8.17277	222.821	14.9272	0.358939	0	0.153867	0.00603932	0.0777131	2	1	1.97455	0.024814	0.157524	31.5325	23.9164	26.2507	3.82042	1.95459
11	Zone 2	0	0	0	0	0	0.13647	0.13647	0.13647	0	0	1	1	1	0	0	24.9049	24.8987	24.9018	1.92386e-05	0.00438618
11	Zone 3	11.5388	0	4.76297	25.0506	5.00506	0.247703	0	0.03416	0.00504874	0.0710545	1	1	1	0	0	24.8925	22.5087	23.1727	0.562439	0.74996
11	Zone 4	9.99403	9.65076	9.82239	0.0140279	0.118439	0	0	0	0	0	1	1	1	0	0	22.5083	22.5031	22.5055	2.57828e-06	0.0016057
12	Zone 1	23.21	0	10.8007	93.2991	9.65915	41.3486	0	2.57084	82.7965	9.09926	2	2	2	0	0	35.0885	22.3213	28.6007	30.1233	5.48847
12	Zone 2	0	0	0	0	0	0	0	0	0	0	2	2	2	0	0	22.4026	22.3913	22.3969	3.15956e-05	0.005621
12	Zone 3	20.2922	0	7.69223	77.4448	8.80027	0	0	0	0	0	2	1	1.30549	0.212429	0.460901	22.4881	20.6506	21.6171	0.308208	0.555165
12	Zone 4	0	0	0	0	0	0	0	0	0	0	1	1	1	0	0	21.7702	21.6553	21.7123	0.00122263	0.0349662
13	Zone 1	17.8035	0	4.35632	32.2247	5.67668	3.02855	0	0.204942	0.239037	0.488915	2	2	2	0	0	28.4282	19.4411	22.3005	5.3912	2.3219
13	Zone 2	0	0	0	0	0	0	0	0	0	0	2	2	2	0	0	19.4311	19.4261	19.4294	8.33333e-06	0.00288675
13	Zone 3	23.0384	0	11.3019	80.2911	8.96053	0	0	0	0	0	2	1	1.40287	0.240832	0.490746	21.32	18.1871	19.1056	0.727084	0.852692
13	Zone 4	21.2362	21.0646	21.1036	0.00542012	0.0736215	0	0	0	0	0	1	1	1	0	0	21.4847	21.3275	21.4063	0.00235821	0.0485614
14	Zone 1	37.9707	0	6.2611	68.4603	8.27407	16.9884	0	0.721934	6.29018	2.50802	2	1	1.39222	0.238474	0.488338	30.0568	20.702	24.3933	7.5193	2.74213
14	Zone 2	8.4493	8.4493	8.4493	0	0	0	0	0	0	0	1	1	1	0	0	20.7017	20.7013	20.7014	3.9675e-08	0.000199186
14	Zone 3	15.2289	0	10.9081	14.3383	3.78659	0	0	0	0	0	1	1	1	0	0	21.7919	20.679	21.1894	0.142022	0.376858
14	Zone 4	16.0013	16.0013	16.0013	1.31955e-29	3.63256e-15	0	0	0	0	0	1	1	1	0	0	21.5597	21.4708	21.5149	0.000763003	0.0276225
15	Zone 1	54.2761	0	9.56091	190.694	13.8092	16.6547	0	2.09993	19.2549	4.38804	2	1	1.79346	0.163942	0.404898	30.2411	19.9425	23.5041	2.9041	1.70414
15	Zone 2	0	0	0	0	0	0.13647	0.13647	0.13647	0	0	1	1	1	0	0	21.8039	21.7984	21.8011	1.50755e-05	0.00388272
15	Zone 3	50.586	0	16.9416	440.472	20.9874	33.0061	0	5.568	109.877	10.4822	1	1	1	0	0	21.8541	13.5564	18.3724	8.98917	2.99819
15	Zone 4	0	0	0	0	0	3.02855	0.13647	1.58251	1.21339	1.10154	1	1	1	0	0	21.0311	20.8894	20.9656	0.00193245	0.0439596
16	Zone 1	51.1009	0	9.99939	103.166	10.1571	13.5958	0	0.968945	8.5521	2.9244	2	1	1.55212	0.247379	0.497372	27.6533	21.5574	24.7052	4.49981	2.12128
16	Zone 2	0	0	0	0	0	0	0	0	0	0	1	1	1	0	0	21.5466	21.5466	21.5466	0	0
16	Zone 3	20.1206	0	7.84481	42.9517	6.55375	0	0	0	0	0	1	1	1	0	0	21.5357	19.8528	20.3883	0.209661	0.457888
16	Zone 4	20.1206	19.9489	20.031	0.00768538	0.0876663	0	0	0	0	0	1	1	1	0	0	21.3207	21.1599	21.2405	0.00245117	0.0495093
17	Zone 1	10.5947	0	2.02286	16.3719	4.04623	1.13757	0	0.219354	0.0332172	0.182256	1	1	1	0	0	33.8425	20.0358	26.7069	14.7596	3.84182
17	Zone 2	0	0	0	0	0	0.52579	0.52579	0.52579	0	0	1	1	1	0	0	20.0307	20.0205	20.0256	2.61888e-05	0.0051175
17	Zone 3	20.2922	0	12.4445	56.6372	7.52577	0.637023	0	0.140005	0.0351086	0.187373	1	1	1	0	0	22.5258	19.5049	20.9718	1.07897	1.03874
17	Zone 4	10.2515	9.82239	10.0525	0.0332375	0.182312	0	0	0	0	0	1	1	1	0	0	21.9492	21.9477	21.9484	3.01488e-07	0.000549079
18	Zone 1	64.7459	0	22.0509	601.184	24.519	142.544	0	6.35577	593.489	24.3616	2	1	1.7635	0.180647	0.425026	37.385	21.317	29.0347	32.2442	5.6784
18	Zone 2	0	0	0	0	0	24.7192	24.7192	24.7192	0	0	1	1	1	0	0	21.6342	21.5597	21.5969	0.00138805	0.0372565
18	Zone 3	52.474	0	18.7536	368.742	19.2027	53.6956	0	4.59154	184.702	13.5905	1	1	1	0	0	23.4469	16.5142	21.1009	4.99145	2.23415
18	Zone 4	10.5947	8.10603	10.4348	0.27656	0.52589	0	0	0	0	0	1	1	1	0	0	22.0422	22.0368	22.039	3.22109e-06	0.00179474
19	Zone 1	39.8587	0	7.35416	105.761	10.284	21.2709	0	1.15012	10.3329	3.21449	2	1	1.77625	0.173752	0.416836	29.7098	20.5936	24.4196	7.0642	2.65786
19	Zone 2	0	0	0	0	0	0.13647	0.13647	0.13647	0	0	1	1	1	0	0	20.5888	20.578	20.5834	2.93608e-05	0.00541856
19	Zone 3	44.3212	0	12.1652	153.199	12.3774	0.13647	0	0.016075	0.00193773	0.0440196	1	1	1	0	0	22.2488	20.4024	21.2617	0.257765	0.507705
19	Zone 4	17.3744	17.3744	17.3744	5.2782e-29	7.26512e-15	0	0	0	0	0	1	1	1	0	0	21.8176	21.7081	21.763	0.00113892	0.0337479
20	Zone 1	26.7285	0	9.00461	144.679	12.0282	35.0083	0	1.56833	44.4256	6.66525	1	1	1	0	0	34.1239	20.3023	30.3597	10.609	3.25714
20	Zone 2	0	0	0	0	0	13.2064	0.52579	4.75268	53.5997	7.32118	1	1	1	0	0	20.2811	20.2531	20.2654	0.000204624	0.0143047
20	Zone 3	40.6311	0	13.2105	185.324	13.6134	0.52579	0	0.102254	0.0157148	0.125359	1	1	1	0	0	22.9702	20.1242	21.7191	0.584347	0.764426
20	Zone 4	25.9562	24.9264	25.6987	0.151504	0.389235	0	0	0	0	0	1	1	1	0	0	21.8815	21.7031	21.7918	0.003071	0.0554166
21	Zone 1	75.7307	0	12.8851	361.579	19.0152	70.2138	0	3.13084	161.849	12.722	2	1	1.50464	0.250079	0.500079	32.2523	19.8634	25.7758	15.387	3.92262
21	Zone 2	1.32641	1.32641	1.32641	0	0	0	0	0	0	0	1	1	1	0	0	21.642	21.6328	21.6386	1.95711e-05	0.00442392
21	Zone 3	30.1613	0	14.8258	106.441	10.317	0	0	0	0	0	1	1	1	0	0	23.8917	20.7034	21.9977	1.24072	1.11387
21	Zone 4	5.53149	5.35985	5.52291	0.00147301	0.0383799	0	0	0	0	0	1	1	1	0	0	23.7346	23.6806	23.7076	0.000282654	0.0168123
22	Zone 1	90	0	22.5675	960.814	30.997	82.3939	0.13647	7.45484	341.124	18.4695	2	1	1.56405	0.246025	0.496009	41.9644	22.0595	33.0394	38.3517	6.19287
22	Zone 2	0	0	0	0	0	58.868	57.1994	58.3118	0.927975	0.963315	1	1	1	0	0	23.7812	23.6337	23.7093	0.0054445	0.0737869
22	Zone 3	68.1787	0	15.0037	661.345	25.7166	58.868	0	3.38258	154.626	12.4349	1	1	1	0	0	24.4132	20.3173	22.6082	1.26175	1.12328
22	Zone 4	8.87839	3.04277	5.1102	4.19082	2.04715	0	0	0	0	0	1	1	1	0	0	21.6465	21.5847	21.6109	0.000374072	0.0193409
23	Zone 1	74.9583	0	30.833	695.249	26.3676	94.0457	0	10.285	622.248	24.9449	2	1	1.48459	0.249903	0.499903	44.3798	21.898	35.8249	71.1484	8.43495
23	Zone 2	0	0	0	0	0	0	0	0	0	0	1	1	1	0	0	21.8925	21.8815	21.887	3.03215e-05	0.0055065
23	Zone 3	38.5714	0	10.5671	135.042	11.6207	14.7637	0	1.12856	7.21332	2.68576	1	1	1	0	0	22.6592	19.8136	21.2341	0.924966	0.961751
23	Zone 4	0	0	0	0	0	0.247703	0.247703	0.247703	1.29129e-32	1.13635e-16	1	1	1	0	0	21.826	21.7108	21.7684	0.00126679	0.0355919
24	Zone 1	27.3293	0	7.86831	83.2837	9.12599	5.03076	0	0.113662	0.239131	0.48901	2	1	1.5109	0.249966	0.499966	24.0024	20.0168	21.7801	1.00319	1.0016
24	Zone 2	9.05003	9.05003	9.05003	0	0	0	0	0	0	0	1	1	1	0	0	20.1611	20.1608	20.1609	2.4493e-08	0.000156502
24	Zone 3	21.6653	0	9.11651	65.0675	8.06644	0	0	0	0	0	1	1	1	0	0	21.2315	19.212	20.2909	0.350068	0.591666
24	Zone 4	8.87839	3.98676	6.31504	4.21886	2.05399	0	0	0	0	0	1	1	1	0	0	20.5781	20.5401	20.553	0.000164718	0.0128342
25	Zone 1	15.4864	0	6.16293	45.1359	6.71832	18.7681	0	0.591094	5.5276	2.35109	2	1	1.71271	0.204838	0.452591	30.4278	20.5921	26.1446	15.1615	3.89378
25	Zone 2	11.9678	11.9678	11.9678	0	0	0	0	0	0	0	1	1	1	0	0	20.7108	20.7075	20.7091	2.62931e-06	0.00162151
25	Zone 3	12.3969	11.7962	12.0733	0.0160321	0.126618	0	0	0	0	0	1	1	1	0	0	21.9053	20.7124	21.3422	0.119494	0.345679
25	Zone 4	12.1395	11.9678	12.0414	0.0075755	0.0870374	0	0	0	0	0	1	1	1	0	0	21.931	21.9067	21.919	5.55279e-05	0.0074517
26	Zone 1	17.8035	0	4.56899	43.727	6.61264	4.64144	0	0.531019	0.293508	0.541764	2	1	1.31101	0.214369	0.463	31.9594	21.4687	25.3475	9.50406	3.08287
26	Zone 2	0	0	0	0	0	4.64144	4.64144	4.64144	0	0	1	1	1	0	0	22.1338	22.1129	22.1234	0.000108775	0.0104295
26	Zone 3	31.5344	0	14.0694	191.188	13.8271	21.1597	0	1.97569	27.8491	5.27723	1	1	1	0	0	23.6743	19.2402	21.4012	2.4021	1.54987
26	Zone 4	0	0	0	0	0	0	0	0	0	0	1	1	1	0	0	22.6222	22.509	22.5657	0.00122769	0.0350384
27	Zone 1	26.4711	0	6.70456	74.8254	8.65017	13.8739	0	0.715073	5.05923	2.24927	2	1	1.49672	0.250106	0.500106	33.7233	22.7617	29.9522	12.8305	3.58197
27	Zone 2	26.4711	26.4711	26.4711	0	0	0	0	0	0	0	1	1	1	0	0	23.0567	23.0408	23.0487	6.32906e-05	0.00795554
27	Zone 3	29.9896	0	9.8556	129.495	11.3796	0	0	0	0	0	1	1	1	0	0	24.5864	22.489	23.3654	0.467772	0.683939
27	Zone 4	11.7962	11.3671	11.6736	0.0394545	0.198631	0	0	0	0	0	1	1	1	0	0	22.5331	22.5175	22.5256	2.30111e-05	0.00479699
28	Zone 1	17.9751	0	6.84381	24.9379	4.99379	20.1586	0	0.730047	9.37079	3.06117	2	1	1.65558	0.225879	0.475267	29.9987	21.3271	23.3853	6.25919	2.50184
28	Zone 2	9.65076	9.65076	9.65076	0	0	0	0	0	0	0	1	1	1	0	0	22.1155	22.1151	22.1153	3.9421e-08	0.000198547
28	Zone 3	10.4231	9.22166	9.99468	0.100285	0.316678	0	0	0	0	0	1	1	1	0	0	22.1149	22.0648	22.0878	0.000213576	0.0146142
28	Zone 4	9.99403	9.99403	9.99403	3.3057e-30	1.81816e-15	0	0	0	0	0	1	1	1	0	0	22.1133	22.1129	22.1131	1.36961e-08	0.000117031
29	Zone 1	24.154	0	5.13605	52.7932	7.2659	2.24991	0	0.149504	0.0401369	0.200342	2	1	1.31665	0.216462	0.465255	29.1111	20.5968	23.7169	4.77874	2.18603
29	Zone 2	0	0	0	0	0	0.52579	0.52579	0.52579	0	0	1	1	1	0	0	20.9283	20.9177	20.9231	2.82334e-05	0.00531351
29	Zone 3	28.2733	0	11.7742	75.8564	8.70956	0.637023	0.13647	0.387457	0.0184077	0.135675	1	1	1	0	0	22.1725	19.9228	21.0516	0.663833	0.814759
29	Zone 4	12.5686	12.3969	12.4705	0.00757462	0.0870323	0.247703	0.13647	0.215922	0.00265131	0.0514909	1	1	1	0	0	22.2011	22.1739	22.1875	7.25424e-05	0.00851718
30	Zone 1	22.8667	0	3.8545	47.7652	6.91124	0.13647	0	0.00983968	0.00124645	0.0353052	2	1	1.53623	0.248777	0.498776	29.5386	19.4938	23.1713	7.17707	2.679
30	Zone 2	15.2289	15.2289	15.2289	0	0	0	0	0	0	0	1	1	1	0	0	19.6775	19.6688	19.6731	1.90874e-05	0.00436892
30	Zone 3	51.7016	0	15.7839	159.809	12.6416	30.114	0	1.12587	19.0296	4.3623	1	1	1	0	0	22.406	18.1567	20.527	1.38217	1.17566
30	Zone 4	7.16203	1.92713	4.01017	4.52979	2.12833	0	0	0	0	0	1	1	1	0	0	22.2497	22.1744	22.2073	0.000586078	0.0242091

## Sheet: CL75
Sceario
workzone:		CLM
Traffic:		Low
Sign placement:		25% reduction
Participant	Zone	Throttle_ Max	Throttle_Min	Throttle_Mean	Throttl_Variance	Throttle_SD	Break_Max	Break_Min	Break_Mean	Break_Variance	Break_SD	Lane_Max	Lane_Min	Lane_Mean	Lane_Variance	Lane_SD	Velocity_Max	Velocity_Min	Velocity_Mean	Velocity_Variance	Velocity_SD
1	Zone 1	20.2922	0	11.9829	49.8992	7.06393	0	0	0	0	0	1	1	1	0	0	30.9307	28.2521	30.3087	0.413534	0.643066
1	Zone 2	0	0	0	0	0	0	0	0	0	0	1	1	1	0	0	28.245	28.238	28.2415	2.48583e-05	0.00498581
1	Zone 3	0	0	0	0	0	0	0	0	0	0	1	1	1	0	0	28.2309	23.9139	26.0145	1.55827	1.24831
1	Zone 4	0	0	0	0	0	0	0	0	0	0	1	1	1	0	0	23.908	23.7949	23.852	0.00126811	0.0356105
2	Zone 1	29.6464	0	14.8853	75.5588	8.69246	127.416	0	3.54473	317.178	17.8095	2	1	1.70836	0.206708	0.454651	26.5859	18.9513	22.4251	4.87539	2.20803
2	Zone 2	5.96058	5.96058	5.96058	1.18329e-30	1.08779e-15	0	0	0	0	0	1	1	1	0	0	18.9502	18.9479	18.9491	1.22434e-06	0.0011065
2	Zone 3	6.13222	5.96058	6.10508	0.00392588	0.0626569	0	0	0	0	0	1	1	1	0	0	18.9468	18.1107	18.506	0.0581865	0.241219
2	Zone 4	6.13222	5.96058	6.11241	0.00312732	0.0559225	0	0	0	0	0	1	1	1	0	0	18.1099	18.091	18.1005	3.33989e-05	0.00577917
3	Zone 1	27.5009	0	10.4604	67.7473	8.23087	3.25102	0	0.272206	0.279964	0.529116	2	1	1.52111	0.249765	0.499765	34.4701	30.3782	32.3814	1.22494	1.10677
3	Zone 2	17.8035	17.8035	17.8035	0	0	0.358939	0.358939	0.358939	0	0	1	1	1	0	0	30.4119	30.4105	30.4112	1.02102e-06	0.00101046
3	Zone 3	36.7693	0	7.35977	77.5004	8.80343	0.52579	0.247703	0.403285	0.00852979	0.0923569	1	1	1	0	0	30.4152	28.0905	28.8204	0.501658	0.708278
3	Zone 4	15.4864	14.714	15.1986	0.0901645	0.300274	0.52579	0.247703	0.385111	0.00777868	0.0881969	1	1	1	0	0	28.146	28.1341	28.1397	1.60105e-05	0.00400131
4	Zone 1	68.6078	0	3.59394	125.883	11.2197	0.358939	0	0.119453	0.0140088	0.118359	2	1	1.85916	0.121079	0.347964	29.0913	21.6434	24.6796	4.73976	2.1771
4	Zone 2	87.0157	68.6078	80.8797	112.951	10.6278	0	0	0	0	0	1	1	1	0	0	21.9106	21.8792	21.8952	0.000247786	0.0157412
4	Zone 3	90	0	9.09002	507.238	22.5219	0	0	0	0	0	1	1	1	0	0	23.6226	20.6409	22.1727	0.882599	0.939468
4	Zone 4	5.18822	5.01658	5.05949	0.00576397	0.0759208	0	0	0	0	0	1	1	1	0	0	20.6364	20.5887	20.6122	0.000234281	0.0153062
5	Zone 1	17.8035	0	1.74343	16.5116	4.06345	0.13647	0	0.0148421	0.00180606	0.0424978	2	1	1.33804	0.223875	0.473154	22.0459	14.3882	18.0645	4.73946	2.17703
5	Zone 2	2.2704	2.2704	2.2704	0	0	0	0	0	0	0	1	1	1	0	0	14.3835	14.3764	14.3799	9.23867e-06	0.00303952
5	Zone 3	9.65076	2.2704	7.33509	1.54728	1.2439	0	0	0	0	0	1	1	1	0	0	15.7333	14.3016	15.1057	0.203339	0.450932
5	Zone 4	13.9417	9.22166	12.1996	3.70277	1.92426	0	0	0	0	0	1	1	1	0	0	15.852	15.7356	15.7836	0.00131737	0.0362956
6	Zone 1	41.6609	0	13.5809	228.818	15.1267	44.4632	0	5.64042	177.909	13.3382	2	2	2	0	0	33.0565	18.9928	29.5103	18.002	4.24287
6	Zone 2	0	0	0	0	0	0.13647	0.13647	0.13647	0	0	2	2	2	0	0	19.1099	19.0952	19.1023	4.07211e-05	0.00638131
6	Zone 3	18.7475	0	10.1715	60.6951	7.7907	0.13647	0	0.0173224	0.0020662	0.0454555	2	1	1.12031	0.105952	0.325502	20.5338	18.3372	19.1304	0.32084	0.566428
6	Zone 4	18.9191	18.7475	18.8669	0.0065207	0.0807509	0	0	0	0	0	1	1	1	0	0	20.6897	20.5406	20.6149	0.00211668	0.0460074
7	Zone 1	23.0384	0	5.74828	44.0139	6.6343	0	0	0	0	0	2	1	1.9899	0.0100062	0.100031	31.0987	25.5667	27.6702	2.35878	1.53583
7	Zone 2	0	0	0	0	0	0	0	0	0	0	1	1	1	0	0	25.5603	25.554	25.5572	2.02693e-05	0.00450215
7	Zone 3	4.24422	0	0.390372	1.16154	1.07775	0	0	0	0	0	1	1	1	0	0	25.5476	21.3831	23.3361	1.50945	1.2286
7	Zone 4	4.41585	0	2.78812	3.18926	1.78585	0	0	0	0	0	1	1	1	0	0	21.3803	21.3081	21.3486	0.000451129	0.0212398
8	Zone 1	41.4034	0	13.535	242.182	15.5622	25.5534	0	0.952806	18.2723	4.27462	2	1	1.72031	0.201594	0.448992	28.1457	21.8628	24.5	3.59319	1.89557
8	Zone 2	0	0	0	0	0	0	0	0	0	0	1	1	1	0	0	23.5392	23.5274	23.5333	3.46568e-05	0.005887
8	Zone 3	19.3482	0	8.1805	53.3975	7.30736	32.3943	0	3.87899	78.5377	8.86215	1	1	1	0	0	23.5215	17.1628	19.4887	4.335	2.08207
8	Zone 4	13.6842	13.5126	13.5852	0.00747829	0.0864771	0	0	0	0	0	1	1	1	0	0	19.5676	19.4867	19.5263	0.000679154	0.0260606
9	Zone 1	18.4042	0	4.22604	51.6427	7.18629	2.75047	0	1.07853	1.32626	1.15163	2	1	1.74252	0.191307	0.437387	29.663	22.5807	24.9401	4.55991	2.13539
9	Zone 2	0	0	0	0	0	2.528	2.528	2.528	0	0	1	1	1	0	0	22.573	22.5575	22.5653	5.97993e-05	0.007733
9	Zone 3	15.4864	0	2.60768	14.0575	3.74934	2.528	0.13647	1.04264	0.672888	0.820297	1	1	1	0	0	22.5498	19.0438	20.1485	1.1955	1.09339
9	Zone 4	23.3816	15.4864	19.3812	7.92862	2.81578	0.358939	0.13647	0.204921	0.00502533	0.0708895	1	1	1	0	0	19.266	19.0887	19.1667	0.00298931	0.0546746
10	Zone 1	21.0646	0	6.97239	66.3055	8.14282	8.59024	0	1.17152	3.5877	1.89412	2	1	1.51009	0.250078	0.500078	29.6256	23.0292	27.641	4.95219	2.22535
10	Zone 2	0	0	0	0	0	0	0	0	0	0	1	1	1	0	0	23.0181	23.0066	23.0122	3.32168e-05	0.0057634
10	Zone 3	12.5686	0	4.66073	23.3878	4.83609	0.13647	0	0.00200937	0.000270514	0.0164473	1	1	1	0	0	23.0008	20.5113	21.2693	0.572788	0.756828
10	Zone 4	12.5686	12.5686	12.5686	0	0	0	0	0	0	0	1	1	1	0	0	20.8931	20.8489	20.8711	0.000185261	0.0136111
11	Zone 1	10.5947	0	3.11629	12.2287	3.49696	14.9862	0.13647	0.572409	2.9046	1.70429	2	1	1.52871	0.24935	0.49935	31.5919	23.8493	26.8736	4.64691	2.15567
11	Zone 2	6.30385	6.30385	6.30385	0	0	0.247703	0.247703	0.247703	0	0	1	1	1	0	0	23.8468	23.8443	23.8455	3.11251e-06	0.00176423
11	Zone 3	12.5686	6.30385	6.82548	1.43997	1.19999	0.358939	0	0.181717	0.0151037	0.122897	1	1	1	0	0	23.8418	22.3278	23.0017	0.213799	0.462384
11	Zone 4	12.5686	12.3969	12.4787	0.00771489	0.0878345	0.13647	0	0.0389914	0.00399087	0.0631733	1	1	1	0	0	22.3849	22.3585	22.372	6.7777e-05	0.00823268
12	Zone 1	0	0	0	0	0	0.13647	0	0.0339527	0.00348354	0.0590215	2	1	1.89533	0.0937896	0.306251	36.0268	26.3231	30.8906	7.82722	2.79772
12	Zone 2	0	0	0	0	0	0	0	0	0	0	1	1	1	0	0	26.3166	26.31	26.3133	2.15627e-05	0.00464357
12	Zone 3	10.4231	0	0.413778	2.30581	1.51849	0.13647	0	0.0147843	0.00180153	0.0424445	1	1	1	0	0	26.3034	22.1357	24.0854	1.54287	1.24212
12	Zone 4	15.2289	10.4231	12.4501	3.24967	1.80268	0	0	0	0	0	1	1	1	0	0	22.1559	22.1354	22.1414	3.94829e-05	0.00628354
13	Zone 1	23.3816	0	1.01161	9.1834	3.03041	2.24991	0	0.299844	0.229631	0.479199	2	2	2	0	0	28.2945	19.5695	23.3401	6.38402	2.52666
13	Zone 2	3.98676	3.98676	3.98676	0	0	0	0	0	0	0	2	2	2	0	0	19.567	19.5621	19.5646	6.13801e-06	0.0024775
13	Zone 3	10.7664	1.32641	6.17689	11.9247	3.45321	0	0	0	0	0	2	1	1.09436	0.085549	0.292488	19.5596	18.3318	18.7781	0.0934136	0.305636
13	Zone 4	6.90458	6.73294	6.85177	0.00652651	0.0807868	0	0	0	0	0	1	1	1	0	0	18.6607	18.6477	18.6539	1.5693e-05	0.00396144
14	Zone 1	21.2362	0	6.40528	55.6069	7.457	42.9615	0	1.69466	51.5937	7.18288	2	1	1.26171	0.19334	0.439705	29.3296	21.3519	24.6093	7.15671	2.6752
14	Zone 2	8.70675	8.70675	8.70675	0	0	0	0	0	0	0	1	1	1	0	0	22.0796	22.0782	22.0789	4.44889e-07	0.000667
14	Zone 3	8.87839	0.897314	6.36856	10.1723	3.1894	0	0	0	0	0	1	1	1	0	0	22.0776	20.6264	21.6155	0.207931	0.455995
14	Zone 4	6.56131	6.30385	6.41579	0.0170291	0.130496	0	0	0	0	0	1	1	1	0	0	20.625	20.5938	20.609	9.41573e-05	0.00970347
15	Zone 1	38.9147	0	7.94443	180.86	13.4484	43.6289	0	3.37181	103.493	10.1732	2	1	1.63749	0.231239	0.480874	28.4103	18.1717	23.817	9.57049	3.09362
15	Zone 2	3.2144	3.2144	3.2144	0	0	0.13647	0.13647	0.13647	0	0	1	1	1	0	0	18.2349	18.2273	18.2312	1.10344e-05	0.0033218
15	Zone 3	27.3293	0	10.8641	114.442	10.6978	0.247703	0	0.0706714	0.00626534	0.0791539	1	1	1	0	0	20.4594	17.2015	18.7405	1.31615	1.14723
15	Zone 4	20.7213	14.8857	16.1095	3.0304	1.7408	0	0	0	0	0	1	1	1	0	0	20.3453	20.2293	20.2958	0.00120744	0.0347482
16	Zone 1	26.7285	0	8.27101	74.3935	8.62516	33.8959	0.13647	2.72825	54.6536	7.39281	2	1	1.52989	0.249276	0.499275	28.1946	20.1242	26.0589	3.37158	1.83618
16	Zone 2	0	0	0	0	0	0.637023	0.637023	0.637023	0	0	1	1	1	0	0	20.119	20.1088	20.1139	2.63426e-05	0.0051325
16	Zone 3	20.2922	0	10.5415	35.1745	5.93081	0.637023	0	0.0784413	0.0181538	0.134736	1	1	1	0	0	21.3858	19.8762	20.8886	0.16746	0.409219
16	Zone 4	3.64349	0	1.98513	1.64292	1.28177	0	0	0	0	0	1	1	1	0	0	21.01	20.9179	20.9599	0.00083431	0.0288844
17	Zone 1	28.1016	0	5.07579	63.2987	7.95605	0	0	0	0	0	2	1	1.90372	0.0870654	0.295069	27.4717	20.6816	23.3844	4.06952	2.01731
17	Zone 2	26.1278	26.1278	26.1278	0	0	0	0	0	0	0	1	1	1	0	0	22.5175	22.5011	22.5093	6.71416e-05	0.008194
17	Zone 3	26.1278	9.82239	16.1124	18.5803	4.31048	0	0	0	0	0	1	1	1	0	0	24.5937	22.5257	23.8211	0.238523	0.488388
17	Zone 4	15.2289	15.0573	15.1088	0.00651159	0.0806944	0	0	0	0	0	1	1	1	0	0	24.6319	24.5957	24.6146	0.000136947	0.0117024
18	Zone 1	55.9925	0	22.6971	196.221	14.0079	0.13647	0	0.0860728	0.00434125	0.0658881	2	1	1.97402	0.025329	0.159151	31.8789	29.3559	30.2099	0.491818	0.701297
18	Zone 2	44.3212	44.3212	44.3212	0	0	0.13647	0.13647	0.13647	0	0	1	1	1	0	0	31.885	31.885	31.885	0	0
18	Zone 3	49.2129	0	15.2361	489.873	22.1331	74.8856	0	13.3069	573.403	23.9458	1	1	1	0	0	32.0458	19.4777	24.4068	15.3124	3.9131
18	Zone 4	0	0	0	0	0	10.0919	8.92394	9.73436	0.204021	0.451687	1	1	1	0	0	22.5588	22.2133	22.389	0.0115816	0.107618
19	Zone 1	22.266	0	5.41153	76.537	8.74854	0	0	0	0	0	2	2	2	0	0	29.0199	22.8514	24.98	3.18522	1.78472
19	Zone 2	22.0944	22.0944	22.0944	0	0	0	0	0	0	0	2	2	2	0	0	24.1235	24.1116	24.1176	3.51339e-05	0.00592739
19	Zone 3	22.266	0	10.9764	120.732	10.9878	20.4366	0	3.31793	42.0656	6.4858	2	1	1.01571	0.0154895	0.124457	26.0757	21.1234	24.7143	1.55721	1.24788
19	Zone 4	0	0	0	0	0	1.52689	0.358939	0.837728	0.208298	0.456397	1	1	1	0	0	21.116	20.9935	21.053	0.00139998	0.0374163
20	Zone 1	23.8107	0	6.26455	70.0104	8.36722	55.9759	0.13647	3.34425	128.772	11.3478	2	1	1.90855	0.0831445	0.288348	31.4278	20.1604	28.2953	12.2122	3.4946
20	Zone 2	23.8107	23.8107	23.8107	1.89327e-29	4.35117e-15	0.52579	0.52579	0.52579	0	0	1	1	1	0	0	20.6031	20.5866	20.5949	6.88284e-05	0.00829629
20	Zone 3	29.9896	0	12.3652	102.365	10.1176	19.1575	0.13647	1.56199	14.5681	3.81682	1	1	1	0	0	21.7597	19.0425	20.3802	0.816621	0.903671
20	Zone 4	0	0	0	0	0	3.13978	0.13647	1.50161	1.12233	1.0594	1	1	1	0	0	21.2542	21.1198	21.1915	0.00174577	0.0417824
21	Zone 1	20.7213	0	6.50481	78.3534	8.85175	0.358939	0.13647	0.265528	0.00464237	0.068135	2	1	1.78635	0.168128	0.410035	31.7664	26.7698	28.4824	1.66791	1.29148
21	Zone 2	0	0	0	0	0	0.247703	0.247703	0.247703	0	0	1	1	1	0	0	26.7626	26.756	26.7593	2.21711e-05	0.00470862
21	Zone 3	2.09876	0	0.783081	0.771765	0.878501	0.358939	0	0.15796	0.0177777	0.133333	1	1	1	0	0	26.7498	22.7457	24.6004	1.36278	1.16738
21	Zone 4	2.09876	1.66968	1.89444	0.0261268	0.161638	0	0	0	0	0	1	1	1	0	0	22.7414	22.65	22.6953	0.000811496	0.0284868
22	Zone 1	62.343	0	11.1931	464.33	21.5483	0.52579	0.247703	0.319361	0.00725979	0.0852044	2	1	1.87182	0.111856	0.334449	39.3857	31.7615	36.1488	5.85108	2.4189
22	Zone 2	0	0	0	0	0	0.247703	0.247703	0.247703	0	0	1	1	1	0	0	31.7535	31.7454	31.7495	3.22404e-05	0.00567807
22	Zone 3	0	0	0	0	0	0.52579	0.247703	0.312401	0.00586164	0.0765613	1	1	1	0	0	31.7374	27.3951	29.5075	1.57803	1.2562
22	Zone 4	0	0	0	0	0	0.358939	0.247703	0.293506	0.00318434	0.05643	1	1	1	0	0	27.3883	27.2794	27.3338	0.00118131	0.0343701
23	Zone 1	62.9438	50.1569	58.7062	19.5954	4.42667	0.358939	0.13647	0.252586	0.00771582	0.0878397	2	1	1.72518	0.199501	0.446656	42.2775	37.1153	40.1089	2.25556	1.50185
23	Zone 2	62.6005	62.6005	62.6005	0	0	0.13647	0.13647	0.13647	0	0	1	1	1	0	0	42.2812	42.2812	42.2812	0	0
23	Zone 3	62.9438	0	25.3822	844.009	29.0518	62.4831	0.13647	1.76516	60.1628	7.75647	1	1	1	0	0	42.884	39.565	42.0074	0.640434	0.800271
23	Zone 4	0	0	0	0	0	70.9368	62.4831	64.4667	5.77443	2.403	1	1	1	0	0	39.484	38.5521	39.0512	0.0870989	0.295125
24	Zone 1	26.1278	0	7.67801	40.9945	6.4027	0.52579	0	0.0928066	0.0191693	0.138453	2	1	1.81997	0.147699	0.384316	21.8536	19.2216	20.37	0.401863	0.633927
24	Zone 2	25.3555	25.3555	25.3555	0	0	0	0	0	0	0	1	1	1	0	0	20.6347	20.6166	20.6257	8.17668e-05	0.0090425
24	Zone 3	26.1278	0	17.4228	82.6291	9.09005	12.0941	0	0.419678	2.31119	1.52026	1	1	1	0	0	24.3082	20.6438	23.1109	1.18991	1.09083
24	Zone 4	0	0	0	0	0	12.0941	6.69927	10.5674	3.94811	1.98699	1	1	1	0	0	23.2111	22.8508	23.0213	0.0131178	0.114533
25	Zone 1	25.5271	0	6.17727	117.936	10.8598	49.135	0	3.17756	98.8971	9.9447	2	2	2	0	0	32.0835	19.8458	28.4564	12.263	3.50186
25	Zone 2	0	0	0	0	0	0.358939	0.358939	0.358939	4.62223e-33	6.7987e-17	2	2	2	0	0	19.8407	19.8305	19.8356	2.59336e-05	0.0050925
25	Zone 3	16.2587	0	9.72052	30.7107	5.54172	0.637023	0	0.146183	0.0181142	0.134589	2	1	1.04833	0.0460485	0.214589	20.5573	19.6039	19.9443	0.0745634	0.273063
25	Zone 4	14.1133	13.3409	13.9118	0.120253	0.346775	0.13647	0	0.106803	0.00331258	0.057555	1	1	1	0	0	20.6295	20.5608	20.5957	0.000461019	0.0214713
26	Zone 1	20.2922	0	5.32593	56.0996	7.48997	2.02745	0	0.320058	0.258037	0.507973	1	1	1	0	0	27.9993	22.3734	24.1343	2.63823	1.62426
26	Zone 2	0	0	0	0	0	0	0	0	0	0	1	1	1	0	0	23.1741	23.1625	23.1683	3.35762e-05	0.0057945
26	Zone 3	9.47912	0	6.96168	6.43893	2.5375	0	0	0	0	0	1	1	1	0	0	23.1568	21.8627	22.2179	0.123057	0.350794
26	Zone 4	9.47912	9.22166	9.4089	0.0137729	0.117358	0	0	0	0	0	1	1	1	0	0	21.8625	21.8577	21.8599	2.29816e-06	0.00151597
27	Zone 1	29.0456	0	12.0929	130.241	11.4123	2.528	0	0.454857	0.788933	0.888219	2	1	1.50122	0.250202	0.500202	32.9281	28.2459	31.28	1.31992	1.14888
27	Zone 2	0	0	0	0	0	2.24991	2.24991	2.24991	0	0	1	1	1	0	0	28.2372	28.2284	28.2328	3.8255e-05	0.00618506
27	Zone 3	0	0	0	0	0	2.63923	0.13647	0.845918	0.616186	0.784975	1	1	1	0	0	28.2197	23.6534	25.7737	1.65657	1.28708
27	Zone 4	14.714	0	6.8905	34.55	5.87793	0.247703	0.13647	0.20321	0.00312576	0.0559085	1	1	1	0	0	23.6475	23.5847	23.6052	0.000432247	0.0207906
28	Zone 1	24.9264	0	9.95731	85.809	9.26331	30.3921	0	3.40507	69.2288	8.32039	2	1	1.88969	0.0982084	0.313382	32.4526	22.0347	25.0288	10.546	3.24746
28	Zone 2	0	0	0	0	0	0	0	0	0	0	1	1	1	0	0	24.7568	24.7506	24.7537	1.90098e-05	0.00436002
28	Zone 3	4.58749	0	1.24165	3.67548	1.91715	27.6112	0	2.65252	41.5587	6.4466	1	1	1	0	0	24.744	18.5449	21.2305	5.16386	2.27241
28	Zone 4	4.41585	3.98676	4.13859	0.0225702	0.150234	0.52579	0.358939	0.448782	0.00719538	0.0848256	1	1	1	0	0	18.5429	18.4901	18.516	0.000261962	0.0161852
29	Zone 1	43.034	0	14.2982	306.48	17.5066	47.6333	0	6.78952	188.788	13.74	2	1	1.47158	0.249353	0.499353	30.1423	17.5335	24.7856	7.82922	2.79807
29	Zone 2	0	0	0	0	0	0.13647	0.13647	0.13647	0	0	1	1	1	0	0	17.5288	17.5149	17.5219	3.57343e-05	0.00597782
29	Zone 3	31.5344	0	17.4406	28.2262	5.31283	0.13647	0	0.00334017	0.000445196	0.0210997	1	1	1	0	0	22.5055	17.4909	20.1801	2.71246	1.64695
29	Zone 4	19.6915	16.2587	17.591	1.30254	1.14129	0	0	0	0	0	1	1	1	0	0	22.5991	22.5093	22.5507	0.000757509	0.0275229
30	Zone 1	12.9118	0	3.29946	25.4281	5.04263	12.4834	0	0.54197	4.80137	2.1912	2	1	1.68566	0.215676	0.464409	29.6613	21.7605	25.7269	4.18091	2.04473
30	Zone 2	0	0	0	0	0	0	0	0	0	0	1	1	1	0	0	21.7499	21.7499	21.7499	0	0
30	Zone 3	14.2849	0	6.42416	44.7533	6.68979	0.13647	0	0.020022	0.00233426	0.0483142	1	1	1	0	0	21.739	19.4409	20.3417	0.357147	0.597618
30	Zone 4	8.27767	8.10603	8.23289	0.00593857	0.0770621	0	0	0	0	0	1	1	1	0	0	20.634	20.6242	20.6288	8.8895e-06	0.00298153

## Sheet: CL100
Sceario
workzone:		CLM
Traffic:		Low
Sign placement:		Standard
Participant	Zone	Throttle_ Max	Throttle_Min	Throttle_Mean	Throttl_Variance	Throttle_SD	Break_Max	Break_Min	Break_Mean	Break_Variance	Break_SD	Lane_Max	Lane_Min	Lane_Mean	Lane_Variance	Lane_SD	Velocity_Max	Velocity_Min	Velocity_Mean	Velocity_Variance	Velocity_SD
1	Zone 1	15.2289	0	1.18718	15.6884	3.96085	7.31105	0	1.66508	4.14601	2.03618	1	1	1	0	0	34.7856	19.4629	25.3877	22.4117	4.7341
1	Zone 2	14.8857	14.8857	14.8857	4.73317e-30	2.17558e-15	0	0	0	0	0	1	1	1	0	0	20.0981	20.0901	20.0941	1.61845e-05	0.004023
1	Zone 3	15.2289	9.65076	12.469	6.63237	2.57534	0	0	0	0	0	1	1	1	0	0	21.6632	20.1021	21.2658	0.244139	0.494104
1	Zone 4	9.99403	9.82239	9.91194	0.0076852	0.0876653	0	0	0	0	0	1	1	1	0	0	21.6653	21.6633	21.6641	4.8111e-07	0.000693621
2	Zone 1	23.0384	0	6.7211	30.1309	5.48916	38.5678	0	0.226376	5.27689	2.29715	2	2	2	0	0	24.2515	20.0728	21.1984	0.782467	0.884571
2	Zone 2	8.70675	8.70675	8.70675	0	0	0	0	0	0	0	2	2	2	0	0	20.0768	20.0768	20.0768	5.63333e-11	7.50555e-06
2	Zone 3	19.6915	8.70675	9.07611	2.71758	1.64851	0	0	0	0	0	2	1	1.3109	0.214492	0.463133	20.2668	20.0768	20.0879	0.000390718	0.0197666
2	Zone 4	19.6915	19.6915	19.6915	0	0	0	0	0	0	0	1	1	1	0	0	20.4422	20.275	20.3588	0.00266048	0.0515798
3	Zone 1	39.6871	0	15.2016	87.6324	9.36122	0.247703	0	0.0474449	0.00435597	0.0659998	2	1	1.71917	0.2021	0.449556	36.36	33.4846	34.322	0.488277	0.698768
3	Zone 2	0	0	0	0	0	0.13647	0	0.068235	0.00931203	0.0964989	1	1	1	0	0	33.4972	33.4887	33.4929	3.65085e-05	0.00604223
3	Zone 3	11.5388	0	3.97052	13.5341	3.67887	0.13647	0	0.0382416	0.0037633	0.0613458	1	1	1	0	0	33.4801	30.057	31.658	0.945502	0.972369
3	Zone 4	20.4638	11.5388	15.2718	17.422	4.17397	0.13647	0	0.0341175	0.00372481	0.0610312	1	1	1	0	0	30.0548	30.0339	30.042	4.62489e-05	0.00680065
4	Zone 1	59.2536	0	10.007	363.554	19.0671	12.8727	0	0.831718	3.46667	1.8619	2	1	1.69077	0.213721	0.4623	30.9483	22.2909	27.0265	7.44547	2.72864
4	Zone 2	0	0	0	0	0	0	0	0	0	0	1	1	1	0	0	22.2857	22.2801	22.2829	1.56688e-05	0.00395838
4	Zone 3	39.3438	0	7.4988	160.115	12.6537	0	0	0	0	0	1	1	1	0	0	22.2741	20.001	20.9386	0.322478	0.567872
4	Zone 4	23.9824	23.8107	23.8555	0.0059385	0.0770616	0	0	0	0	0	1	1	1	0	0	21.3972	21.2155	21.3064	0.00314399	0.0560713
5	Zone 1	17.6318	0	6.67882	44.4643	6.66815	2.63923	0	0.343036	0.722316	0.849892	2	1	1.42602	0.244624	0.494595	23.1447	19.1597	20.3108	0.71062	0.842983
5	Zone 2	15.4864	15.4864	15.4864	0	0	0	0	0	0	0	1	1	1	0	0	19.8132	19.8039	19.8086	2.14369e-05	0.00463
5	Zone 3	16.2587	0	7.20711	39.0619	6.24996	0	0	0	0	0	1	1	1	0	0	20.9165	19.2341	20.101	0.196595	0.443391
5	Zone 4	6.73294	5.96058	6.13908	0.0373884	0.193361	0	0	0	0	0	1	1	1	0	0	19.2329	19.2059	19.2191	6.73236e-05	0.00820509
6	Zone 1	20.7213	0	5.89774	43.0764	6.56326	8.59024	0	0.372053	0.771574	0.878393	2	1	1.9118	0.0804678	0.283668	32.2325	23.8777	28.7617	5.2497	2.29122
6	Zone 2	0	0	0	0	0	8.59024	8.59024	8.59024	0	0	1	1	1	0	0	23.8624	23.8304	23.8464	0.000256275	0.0160086
6	Zone 3	9.82239	0	2.50884	10.7148	3.27335	13.3733	0	2.19089	14.8483	3.85335	1	1	1	0	0	23.8154	18.6342	19.8953	1.84331	1.35768
6	Zone 4	6.30385	6.13222	6.18027	0.00618659	0.0786549	0	0	0	0	0	1	1	1	0	0	18.6792	18.6579	18.6688	4.32356e-05	0.00657537
7	Zone 1	18.9191	0	5.20355	24.6955	4.96946	0	0	0	0	0	2	1	1.98084	0.0188036	0.137126	31.7031	23.842	26.5087	5.59654	2.3657
7	Zone 2	10.7664	10.5947	10.6806	0.0147301	0.121368	0	0	0	0	0	1	1	1	0	0	24.2387	24.2383	24.2385	1.17612e-07	0.000342947
7	Zone 3	11.0238	0	6.4342	19.5135	4.41741	0	0	0	0	0	1	1	1	0	0	24.2378	22.4615	23.5555	0.460426	0.678547
7	Zone 4	8.70675	8.4493	8.55462	0.016786	0.129561	0	0	0	0	0	1	1	1	0	0	22.4606	22.442	22.4509	3.38049e-05	0.00581419
8	Zone 1	43.5489	0	12.3632	178.96	13.3776	34.7858	0	1.9587	51.3336	7.16475	2	1	1.62548	0.234367	0.484115	27.6928	21.6751	24.413	2.63427	1.62304
8	Zone 2	0	0	0	0	0	31.7825	31.7825	31.7825	0	0	1	1	1	0	0	22.5683	22.526	22.5472	0.0008971	0.0299516
8	Zone 3	18.5758	0	13.8351	50.1191	7.07948	34.5077	0	3.8509	99.3916	9.96953	1	1	1	0	0	22.4794	17.1889	19.2152	2.16223	1.47045
8	Zone 4	18.5758	7.9344	14.5461	22.4916	4.74253	0	0	0	0	0	1	1	1	0	0	21.7602	21.6689	21.7268	0.000980642	0.0313152
9	Zone 1	31.1911	0	6.49106	112.516	10.6074	4.64144	0	0.57287	1.14154	1.06843	2	1	1.43939	0.246452	0.496439	30.4654	23.3335	26.1934	2.90848	1.70543
9	Zone 2	0	0	0	0	0	3.13978	3.13978	3.13978	0	0	1	1	1	0	0	23.3247	23.3073	23.316	7.61082e-05	0.008724
9	Zone 3	20.7213	0	6.52307	81.1366	9.00759	3.13978	0	0.562532	0.585708	0.765316	1	1	1	0	0	23.2985	20.2506	21.4215	0.726426	0.852306
9	Zone 4	20.2922	20.2922	20.2922	5.28912e-29	7.27264e-15	0.247703	0	0.0687025	0.0114377	0.106947	1	1	1	0	0	22.1251	21.9802	22.0522	0.00195551	0.0442212
10	Zone 1	23.6391	0	8.31072	89.8947	9.48128	17.767	0.13647	2.17561	22.993	4.7951	2	1	1.50656	0.250088	0.500088	31.2538	20.0177	26.8704	17.1371	4.1397
10	Zone 2	14.714	14.4566	14.5424	0.0220944	0.148642	0.247703	0.13647	0.210625	0.00412426	0.0642204	1	1	1	0	0	20.0985	20.0911	20.0948	1.36013e-05	0.003688
10	Zone 3	14.714	12.3969	13.9739	0.74739	0.864517	0.247703	0.13647	0.154482	0.00168116	0.0410019	1	1	1	0	0	22.3237	20.1022	21.395	0.449337	0.670326
10	Zone 4	12.5686	12.3969	12.4437	0.00612091	0.0782362	0.247703	0.13647	0.197143	0.00321371	0.0566896	1	1	1	0	0	22.3522	22.3251	22.3385	7.02218e-05	0.00837984
11	Zone 1	90	0	17.3772	964.516	31.0567	2.24991	0	0.0595994	0.0315019	0.177488	2	2	2	0	0	30.8644	23.6625	26.3895	3.73787	1.93336
11	Zone 2	90	90	90	0	0	0	0	0	0	0	2	2	2	0	0	29.0456	29.0315	29.0386	9.88277e-05	0.00994121
11	Zone 3	90	0	9.81846	701.274	26.4816	0.13647	0	0.015213	0.00184772	0.0429851	2	1	1.07213	0.0670381	0.258917	30.1304	26.4291	28.4288	1.23397	1.11084
11	Zone 4	0	0	0	0	0	0.13647	0	0.0303267	0.00340832	0.0583809	1	1	1	0	0	26.4226	26.311	26.3667	0.00122958	0.0350654
12	Zone 1	37.1983	0	2.49537	79.2973	8.9049	0.13647	0	0.055205	0.0044889	0.0669993	2	1	1.98989	0.0100167	0.100084	36.3195	24.5433	30.4621	13.222	3.63621
12	Zone 2	0	0	0	0	0	0.13647	0.13647	0.13647	0	0	1	1	1	0	0	24.5376	24.531	24.5343	2.14185e-05	0.00462801
12	Zone 3	22.8667	0	5.53426	74.0932	8.60774	39.4576	0	3.43798	93.9573	9.69316	1	1	1	0	0	24.5245	18.925	20.8654	3.65086	1.91072
12	Zone 4	7.16203	6.90458	6.96637	0.0125938	0.112222	0.13647	0	0.0655056	0.00484226	0.0695863	1	1	1	0	0	19.4073	19.3904	19.3988	2.51974e-05	0.0050197
13	Zone 1	23.3816	0	7.04741	37.2061	6.09968	2.41676	0	0.1328	0.0953211	0.308741	1	1	1	0	0	27.3982	21.8634	23.3508	2.17018	1.47315
13	Zone 2	6.73294	6.73294	6.73294	1.18329e-30	1.08779e-15	0	0	0	0	0	1	1	1	0	0	23.205	23.2009	23.2029	4.34931e-06	0.0020855
13	Zone 3	17.9751	6.73294	9.23703	9.92538	3.15046	0	0	0	0	0	1	1	1	0	0	23.1988	22.362	22.6451	0.060878	0.246735
13	Zone 4	17.9751	17.8035	17.9179	0.00687327	0.0829052	0	0	0	0	0	1	1	1	0	0	22.8921	22.7963	22.8443	0.000894182	0.0299029
14	Zone 1	26.2995	0	5.40233	49.0519	7.00371	13.4845	0	0.364077	2.2506	1.5002	2	1	1.3909	0.238208	0.488065	28.221	20.2358	23.7759	6.32361	2.51468
14	Zone 2	16.0013	4.75913	10.3802	63.1931	7.94941	0	0	0	0	0	1	1	1	0	0	21.329	21.3252	21.3271	7.51944e-06	0.00274216
14	Zone 3	11.9678	0	4.89991	15.3294	3.91528	0	0	0	0	0	1	1	1	0	0	21.3355	19.4411	20.1698	0.294066	0.542279
14	Zone 4	9.82239	9.65076	9.71941	0.0073643	0.0858155	0	0	0	0	0	1	1	1	0	0	19.4642	19.4451	19.4547	3.48266e-05	0.00590141
15	Zone 1	36.5976	0	10.396	143.321	11.9717	11.5936	0	1.38126	9.20387	3.03379	2	1	1.65895	0.224847	0.474181	30.0951	22.9155	25.2352	2.35034	1.53308
15	Zone 2	0	0	0	0	0	0	0	0	0	0	1	1	1	0	0	24.7732	24.767	24.7701	1.90345e-05	0.00436285
15	Zone 3	18.1467	0	8.80284	41.1392	6.41398	0	0	0	0	0	1	1	1	0	0	24.8343	23.8257	24.4021	0.0462544	0.215068
15	Zone 4	5.18822	1.06895	2.74669	2.57648	1.60514	0	0	0	0	0	1	1	1	0	0	23.8199	23.7359	23.7751	0.000781491	0.0279552
16	Zone 1	16.2587	0	5.3551	37.2281	6.10148	23.44	0	1.14119	14.5839	3.81888	2	1	1.40761	0.241587	0.491516	30.1104	20.1459	25.9811	5.56631	2.3593
16	Zone 2	11.7962	11.7962	11.7962	0	0	0.247703	0.247703	0.247703	0	0	1	1	1	0	0	20.1607	20.1573	20.159	2.93475e-06	0.00171311
16	Zone 3	18.7475	8.87839	15.6587	5.66238	2.37958	0.13647	0	0.00103517	0.000140376	0.011848	1	1	1	0	0	23.1245	20.1625	21.8808	0.78032	0.883357
16	Zone 4	14.8857	14.8857	14.8857	3.31322e-30	1.82022e-15	0	0	0	0	0	1	1	1	0	0	23.177	23.127	23.1521	0.000239744	0.0154837
17	Zone 1	24.5831	0	4.98593	51.374	7.16757	0	0	0	0	0	2	1	1.97459	0.0247777	0.157409	30.9187	21.8569	25.5093	6.63428	2.57571
17	Zone 2	11.1955	11.1955	11.1955	0	0	0	0	0	0	0	1	1	1	0	0	23.5963	23.5935	23.5949	3.75106e-06	0.00193677
17	Zone 3	11.1955	0	2.15402	5.60636	2.36778	0	0	0	0	0	1	1	1	0	0	23.5996	20.2621	21.7438	1.09853	1.04811
17	Zone 4	4.58749	3.98676	4.19198	0.0205804	0.143459	0	0	0	0	0	1	1	1	0	0	20.2596	20.2035	20.2317	0.000301096	0.0173521
18	Zone 1	62.343	0	16.1516	472.999	21.7485	12.0941	0	1.88879	14.1074	3.75598	2	1	1.63442	0.232095	0.481763	41.5441	32.2509	36.3947	9.20325	3.03369
18	Zone 2	0	0	0	0	0	0.358939	0.358939	0.358939	0	0	1	1	1	0	0	32.2427	32.234	32.2383	3.83513e-05	0.00619284
18	Zone 3	13.9417	0	4.85025	28.8157	5.36803	37.2886	0.13647	8.95737	210.787	14.5185	1	1	1	0	0	32.2264	22.5189	29.6461	8.70449	2.95034
18	Zone 4	15.2289	0	6.49177	49.5245	7.03736	0.13647	0	0.0714843	0.00487773	0.0698407	1	1	1	0	0	22.5132	22.4402	22.4661	0.00059262	0.0243438
19	Zone 1	18.1467	0	6.02292	37.5908	6.13113	2.13868	0	0.179547	0.286113	0.534895	2	1	1.49101	0.250048	0.500048	30.1099	23.1339	26.3021	6.16454	2.48285
19	Zone 2	9.82239	9.82239	9.82239	0	0	0	0	0	0	0	1	1	1	0	0	23.1334	23.1325	23.133	2.0028e-07	0.000447527
19	Zone 3	16.7737	0	8.90826	37.3582	6.11213	0	0	0	0	0	1	1	1	0	0	23.2006	21.8946	22.655	0.232006	0.48167
19	Zone 4	16.602	16.602	16.602	1.32529e-29	3.64045e-15	0	0	0	0	0	1	1	1	0	0	22.691	22.6123	22.6517	0.000596145	0.0244161
20	Zone 1	14.714	0	2.80799	22.3128	4.72364	0.358939	0	0.215125	0.0149302	0.122189	2	1	1.97659	0.0228768	0.151251	31.7225	21.4603	26.6326	11.5407	3.39716
20	Zone 2	10.4231	10.4231	10.4231	0	0	0	0	0	0	0	1	1	1	0	0	21.4917	21.4909	21.4913	1.72333e-07	0.00041513
20	Zone 3	14.2849	0	6.08217	19.1194	4.37257	0.13647	0	0.0516858	0.00438738	0.0662373	1	1	1	0	0	21.5795	19.843	20.6818	0.410324	0.640566
20	Zone 4	14.1133	13.9417	14.0704	0.00576397	0.0759208	0	0	0	0	0	1	1	1	0	0	20.1868	20.1086	20.148	0.000582301	0.0241309
21	Zone 1	18.4042	0	4.33339	44.5788	6.67674	0.247703	0	0.136345	0.0069158	0.0831613	2	1	1.62334	0.234906	0.484671	30.4295	21.8061	26.1007	5.99732	2.44894
21	Zone 2	0	0	0	0	0	0	0	0	0	0	1	1	1	0	0	21.8006	21.7897	21.7953	3.01694e-05	0.00549266
21	Zone 3	16.2587	0	10.2004	44.2568	6.65258	0.13647	0	0.00301776	0.000403223	0.0200804	1	1	1	0	0	22.2769	20.5265	21.2659	0.28744	0.536134
21	Zone 4	14.1133	13.9417	14.0152	0.0075755	0.0870374	0	0	0	0	0	1	1	1	0	0	22.3254	22.2793	22.3024	0.000202158	0.0142182
22	Zone 1	90	0	54.7548	1928.83	43.9185	0.358939	0.13647	0.260989	0.00360773	0.0600643	2	1	1.47282	0.249467	0.499466	44.1165	38.8124	42.1571	1.77374	1.33182
22	Zone 2	0	0	0	0	0	0.247703	0.247703	0.247703	0	0	1	1	1	0	0	38.8021	38.7918	38.7969	5.28084e-05	0.00726694
22	Zone 3	0	0	0	0	0	15.4867	0.13647	5.22553	34.0919	5.83883	1	1	1	0	0	38.7815	31.4378	35.9355	3.9554	1.98882
22	Zone 4	0	0	0	0	0	17.489	16.6547	17.1108	0.150332	0.387726	1	1	1	0	0	31.4124	31.0028	31.2096	0.017173	0.131046
23	Zone 1	87.4448	0	78.5481	355.349	18.8507	0.358939	0.13647	0.21973	0.00658823	0.0811679	2	1	1.59187	0.241764	0.491695	45.2192	40.9845	43.3269	1.58763	1.26001
23	Zone 2	0	0	0	0	0	0.247703	0.13647	0.192086	0.00618639	0.0786536	1	1	1	0	0	44.5535	44.5411	44.5473	7.67065e-05	0.00875822
23	Zone 3	23.6391	0	5.2632	91.2613	9.55308	82.9501	0.13647	22.5837	934.323	30.5667	1	1	1	0	0	44.5287	28.4246	35.6072	42.4125	6.51249
23	Zone 4	0	0	0	0	0	0.358939	0.247703	0.313136	0.00318434	0.05643	1	1	1	0	0	28.7164	28.602	28.6596	0.00132781	0.0364391
24	Zone 1	17.8035	0	9.80661	52.3382	7.23451	23.1619	0	1.49982	17.282	4.15717	2	1	1.88106	0.104842	0.323792	25.2127	18.0469	22.5446	2.59497	1.61089
24	Zone 2	0	0	0	0	0	0.637023	0.637023	0.637023	0	0	1	1	1	0	0	18.0422	18.0327	18.0375	2.23304e-05	0.0047255
24	Zone 3	31.5344	0	12.2416	102.295	10.1141	0.637023	0.13647	0.451028	0.0202233	0.142209	1	1	1	0	0	20.5637	16.8589	18.8643	1.75045	1.32304
24	Zone 4	13.9417	13.1693	13.5163	0.0900355	0.300059	0.358939	0.13647	0.223523	0.0089497	0.0946029	1	1	1	0	0	20.6298	20.5671	20.5998	0.000373549	0.0193274
25	Zone 1	19.1766	0	7.39697	83.6246	9.14465	0.13647	0	0.000975858	0.000132296	0.011502	2	2	2	0	0	30.7866	23.3908	28.1548	5.18877	2.27789
25	Zone 2	0	0	0	0	0	0	0	0	0	0	2	2	2	0	0	23.385	23.3791	23.3821	1.70879e-05	0.00413375
25	Zone 3	8.87839	0	3.36563	17.4565	4.1781	0	0	0	0	0	2	1	1.00124	0.00123762	0.0351799	23.3733	20.5704	21.4489	0.832906	0.912637
25	Zone 4	9.05003	8.87839	8.98287	0.00733596	0.0856502	0	0	0	0	0	1	1	1	0	0	20.5704	20.5696	20.57	6.52477e-08	0.000255436
26	Zone 1	12.7402	0	6.55141	32.3962	5.69177	11.9829	0	0.455891	2.6575	1.63019	1	1	1	0	0	28.1549	21.3663	22.9098	2.81168	1.67681
26	Zone 2	0	0	0	0	0	0	0	0	0	0	1	1	1	0	0	22.6505	22.6505	22.6505	0	0
26	Zone 3	17.8035	0	6.76416	47.7453	6.90979	0	0	0	0	0	1	1	1	0	0	22.6457	20.4117	21.1744	0.364669	0.603879
26	Zone 4	17.9751	17.8035	17.8191	0.00255038	0.0505013	0	0	0	0	0	1	1	1	0	0	21.6231	21.509	21.5663	0.00123436	0.0351334
27	Zone 1	41.0602	0	6.65609	99.5485	9.9774	34.5077	0	1.404	30.4713	5.52008	2	2	2	0	0	31.7997	20.8467	27.9754	13.2348	3.63797
27	Zone 2	0	0	0	0	0	0.247703	0.247703	0.247703	0	0	2	1	1.5	0.5	0.707107	21.7327	21.7273	21.73	1.4737e-05	0.00383888
27	Zone 3	15.0573	0	3.87044	32.7978	5.72694	1.8606	0	0.378132	0.130044	0.360617	1	1	1	0	0	21.7215	19.1067	19.9759	0.595294	0.771553
27	Zone 4	13.6842	13.5126	13.627	0.00683129	0.0826516	0.13647	0	0.068235	0.00485845	0.0697026	1	1	1	0	0	19.4154	19.3352	19.3753	0.000603685	0.02457
28	Zone 1	13.3409	0	5.67613	24.7201	4.97193	14.9862	0	1.19534	14.2137	3.7701	2	1	1.43132	0.245398	0.495376	30.6353	21.53	24.0067	5.08979	2.25606
28	Zone 2	7.5053	7.33366	7.39088	0.00981998	0.0990958	0	0	0	0	0	1	1	1	0	0	21.5287	21.5263	21.5275	1.50185e-06	0.0012255
28	Zone 3	17.9751	7.33366	12.4332	10.9539	3.30967	0	0	0	0	0	1	1	1	0	0	22.8031	21.327	21.8692	0.17616	0.419714
28	Zone 4	15.0573	14.2849	14.4811	0.0877463	0.29622	0	0	0	0	0	1	1	1	0	0	22.855	22.806	22.8317	0.000227769	0.015092
29	Zone 1	90	0	10.1176	608.262	24.663	16.1541	0	1.17423	8.48476	2.91286	2	1	1.54868	0.247749	0.497744	28.8149	21.8793	24.5361	2.88627	1.6989
29	Zone 2	4.58749	4.58749	4.58749	0	0	0	0	0	0	0	1	1	1	0	0	21.8767	21.871	21.8738	8.06563e-06	0.00284001
29	Zone 3	11.5388	1.66968	7.1942	12.3136	3.50908	0	0	0	0	0	1	1	1	0	0	21.8682	20.5419	20.9721	0.139818	0.373923
29	Zone 4	18.4042	11.5388	14.5387	8.20664	2.86472	0	0	0	0	0	1	1	1	0	0	21.0139	20.9511	20.9725	0.000349275	0.0186889
30	Zone 1	31.1911	0	2.77712	25.3734	5.03721	20.1586	0	0.762177	5.91299	2.43166	2	1	1.43144	0.245417	0.495395	30.6348	19.3888	24.4528	11.0633	3.32615
30	Zone 2	10.2515	10.2515	10.2515	0	0	0.247703	0.247703	0.247703	0	0	1	1	1	0	0	19.4115	19.4095	19.4105	1.00327e-06	0.00100164
30	Zone 3	44.7503	0	12.0509	138.457	11.7668	0.247703	0	0.0049312	0.000894552	0.0299091	1	1	1	0	0	21.0416	18.539	19.2637	0.268315	0.517991
30	Zone 4	46.4667	34.8813	41.8208	23.789	4.8774	0	0	0	0	0	1	1	1	0	0	21.3474	21.055	21.1991	0.00820599	0.0905869

## Sheet: CL125
Sceario
workzone:		CLM
Traffic:		Low
Sign placement:		25% increase
Participant	Zone	Throttle_ Max	Throttle_Min	Throttle_Mean	Throttl_Variance	Throttle_SD	Break_Max	Break_Min	Break_Mean	Break_Variance	Break_SD	Lane_Max	Lane_Min	Lane_Mean	Lane_Variance	Lane_SD	Velocity_Max	Velocity_Min	Velocity_Mean	Velocity_Variance	Velocity_SD
1	Zone 1	17.0311	0	4.64953	41.3804	6.43276	12.3722	0	1.07218	2.20046	1.4834	1	1	1	0	0	34.8789	21.8562	25.8169	13.7798	3.71212
1	Zone 2	9.99403	9.99403	9.99403	0	0	0	0	0	0	0	1	1	1	0	0	23.1719	23.1711	23.1715	2.16008e-07	0.000464767
1	Zone 3	11.5388	9.82239	10.2479	0.175494	0.41892	0	0	0	0	0	1	1	1	0	0	23.1707	22.9824	23.0574	0.0033661	0.0580181
1	Zone 4	11.3671	11.3671	11.3671	2.98937e-29	5.46751e-15	0	0	0	0	0	1	1	1	0	0	23.0275	23.0193	23.0234	6.65691e-06	0.0025801
2	Zone 1	26.4711	0	7.51889	33.401	5.77936	80.8923	0	1.57777	109.936	10.485	2	2	2	0	0	27.1754	18.8219	21.4432	1.82168	1.3497
2	Zone 2	3.47185	3.47185	3.47185	0	0	0	0	0	0	0	2	2	2	0	0	18.8193	18.8141	18.8167	6.66156e-06	0.002581
2	Zone 3	20.1206	3.47185	10.406	29.0682	5.39149	0	0	0	0	0	2	1	1.16431	0.137461	0.370758	20.4113	18.0242	18.852	0.507275	0.712233
2	Zone 4	14.4566	14.2849	14.4118	0.00593801	0.0770585	0	0	0	0	0	1	1	1	0	0	20.4914	20.4148	20.4531	0.000554783	0.0235538
3	Zone 1	28.4449	0	7.87277	47.218	6.87154	3.5291	0	0.221522	0.344139	0.586634	2	1	1.90302	0.0876142	0.295997	30.167	23.0481	26.0686	5.10171	2.2587
3	Zone 2	8.4493	8.4493	8.4493	0	0	0	0	0	0	0	1	1	1	0	0	24.0482	24.0458	24.047	1.39228e-06	0.00117995
3	Zone 3	35.8253	0	7.62724	79.9211	8.93986	0	0	0	0	0	1	1	1	0	0	24.0441	22.2654	23.149	0.202699	0.450221
3	Zone 4	35.8253	29.0456	32.8298	3.13068	1.76937	0	0	0	0	0	1	1	1	0	0	23.0115	22.7632	22.8876	0.00595002	0.0771363
4	Zone 1	50.9292	0	11.6061	246.658	15.7054	15.3755	0	0.513729	3.87259	1.96789	2	1	1.88916	0.0985923	0.313994	30.1178	22.4406	26.3484	6.88679	2.62427
4	Zone 2	0	0	0	0	0	0	0	0	0	0	1	1	1	0	0	23.2942	23.2826	23.2884	3.3884e-05	0.005821
4	Zone 3	16.2587	0	6.52015	38.1637	6.17768	0	0	0	0	0	1	1	1	0	0	23.2767	21.2584	21.931	0.328585	0.573224
4	Zone 4	14.2849	13.9417	14.2381	0.0145387	0.120576	0	0	0	0	0	1	1	1	0	0	21.9534	21.901	21.9266	0.000289586	0.0170172
5	Zone 1	21.6653	0	6.30384	58.5526	7.65197	0	0	0	0	0	2	1	1.41545	0.242929	0.492878	23.259	18.3335	20.2489	1.85514	1.36203
5	Zone 2	0	0	0	0	0	0	0	0	0	0	1	1	1	0	0	18.3287	18.3144	18.3215	3.80265e-05	0.00616656
5	Zone 3	20.7213	0	5.27209	23.9992	4.8989	0	0	0	0	0	1	1	1	0	0	18.7069	16.9546	17.561	0.305463	0.552687
5	Zone 4	9.05003	8.87839	8.90904	0.00448139	0.0669432	0	0	0	0	0	1	1	1	0	0	17.2634	17.2277	17.2456	0.000118773	0.0108983
6	Zone 1	17.8035	0	10.4348	45.3344	6.73308	0	0	0	0	0	2	1	1.48581	0.249905	0.499905	30.4914	25.8364	27.0798	1.16476	1.07924
6	Zone 2	15.658	15.658	15.658	0	0	0	0	0	0	0	1	1	1	0	0	27.4045	27.4017	27.4031	1.96986e-06	0.00140352
6	Zone 3	15.8297	0	5.99218	52.0032	7.21133	0	0	0	0	0	1	1	1	0	0	27.6028	25.098	26.8186	0.661236	0.813164
6	Zone 4	0	0	0	0	0	0	0	0	0	0	1	1	1	0	0	25.0917	24.9796	25.0356	0.00123236	0.0351051
7	Zone 1	14.4566	0	4.44564	18.3827	4.2875	0	0	0	0	0	2	1	1.40904	0.241822	0.491754	32.1229	22.2652	25.3416	8.88866	2.98139
7	Zone 2	10.4231	10.4231	10.4231	0	0	0	0	0	0	0	1	1	1	0	0	22.2669	22.2666	22.2668	2.69523e-08	0.000164172
7	Zone 3	14.8857	7.67694	10.3354	3.04684	1.74552	0	0	0	0	0	1	1	1	0	0	22.4741	22.2185	22.3471	0.00570309	0.0755188
7	Zone 4	14.714	9.82239	12.5023	2.85958	1.69103	0	0	0	0	0	1	1	1	0	0	22.4016	22.3669	22.3895	0.000130649	0.0114302
8	Zone 1	24.5831	0	4.95269	49.8519	7.06059	2.13868	0	0.0113987	0.013762	0.117311	2	1	1.43196	0.245468	0.495447	31.3196	21.7541	25.2982	7.90307	2.81124
8	Zone 2	7.33366	7.33366	7.33366	0	0	0	0	0	0	0	1	1	1	0	0	22.0071	22.0043	22.0057	1.92517e-06	0.00138751
8	Zone 3	19.6915	3.47185	10.4094	22.0059	4.69104	0	0	0	0	0	1	1	1	0	0	22.8343	21.7982	22.1801	0.123619	0.351595
8	Zone 4	12.1395	9.47912	10.3607	0.864259	0.929655	0	0	0	0	0	1	1	1	0	0	22.3254	22.3214	22.3224	1.182e-06	0.0010872
9	Zone 1	48.6122	0	9.78734	188.417	13.7265	10.7037	0	1.71854	7.11767	2.6679	2	1	1.34154	0.224974	0.474315	30.1201	21.5835	23.5097	4.11583	2.02875
9	Zone 2	6.90458	6.90458	6.90458	0	0	0	0	0	0	0	1	1	1	0	0	22.2256	22.2223	22.224	2.81736e-06	0.0016785
9	Zone 3	9.05003	6.90458	7.8649	0.511393	0.715117	0	0	0	0	0	1	1	1	0	0	22.2206	21.3987	21.8255	0.0477235	0.218457
9	Zone 4	7.33366	7.33366	7.33366	0	0	0	0	0	0	0	1	1	1	0	0	21.3976	21.3716	21.3845	6.42152e-05	0.00801344
10	Zone 1	21.6653	0	8.7563	52.4029	7.23899	10.3144	0	1.3001	7.74243	2.78252	2	1	1.63057	0.233047	0.48275	30.4768	21.4682	26.1373	10.0323	3.16737
10	Zone 2	16.0013	16.0013	16.0013	0	0	0.13647	0.13647	0.13647	0	0	1	1	1	0	0	22.2805	22.2731	22.2768	1.36826e-05	0.003699
10	Zone 3	16.602	0	7.18917	64.1888	8.01179	0.247703	0	0.071863	0.00486473	0.0697476	1	1	1	0	0	23.4785	21.1196	22.5613	0.410882	0.641001
10	Zone 4	0	0	0	0	0	0	0	0	0	0	1	1	1	0	0	21.1143	20.9967	21.0556	0.00130882	0.0361776
11	Zone 1	18.1467	0	2.59295	22.1093	4.70205	21.4378	0	0.722846	8.28551	2.87846	2	1	1.4114	0.242238	0.492177	30.5898	16.579	23.2199	13.2855	3.64493
11	Zone 2	0	0	0	0	0	0.247703	0.247703	0.247703	0	0	1	1	1	0	0	16.6076	16.5993	16.6035	1.7253e-05	0.00415367
11	Zone 3	35.0529	0	11.3725	135.816	11.654	0.52579	0.13647	0.191657	0.00515635	0.0718078	1	1	1	0	0	20.8125	16.4229	19.1409	1.65023	1.28461
11	Zone 4	7.33366	6.30385	6.65399	0.0693013	0.263251	0.247703	0.13647	0.189862	0.00321692	0.0567179	1	1	1	0	0	18.967	18.9473	18.9559	3.41326e-05	0.00584231
12	Zone 1	20.7213	0	4.05631	55.4916	7.44927	0.247703	0	0.109615	0.00947986	0.0973646	2	1	1.99415	0.00581637	0.0762651	36.9871	24.0673	28.7755	15.6999	3.96232
12	Zone 2	20.4638	20.2922	20.3494	0.00981907	0.0990912	0	0	0	0	0	1	1	1	0	0	25.8524	25.8428	25.8476	2.28723e-05	0.0047825
12	Zone 3	20.4638	17.9751	19.3064	0.63223	0.795129	0.13647	0	0.0422865	0.00398893	0.063158	1	1	1	0	0	28.148	25.8571	27.135	0.449793	0.670666
12	Zone 4	18.4042	18.1467	18.2225	0.0146212	0.120918	0.13647	0	0.0321106	0.00356048	0.0596698	1	1	1	0	0	28.1904	28.1504	28.1705	0.000156631	0.0125152
13	Zone 1	76.503	0	9.99345	259.364	16.1048	2.24991	0	0.21076	0.153418	0.391686	2	1	1.99919	0.000810044	0.0284613	30.3319	20.6687	25.9191	7.80229	2.79326
13	Zone 2	4.58749	4.58749	4.58749	0	0	0	0	0	0	0	1	1	1	0	0	20.6663	20.6639	20.6651	2.9768e-06	0.00172534
13	Zone 3	12.5686	0	4.20522	13.0532	3.61293	0	0	0	0	0	1	1	1	0	0	20.6614	18.2361	19.1793	0.532559	0.729766
13	Zone 4	12.5686	12.3969	12.4497	0.00652583	0.0807826	0	0	0	0	0	1	1	1	0	0	18.7053	18.6307	18.6684	0.000514898	0.0226914
14	Zone 1	34.6238	0	5.04858	69.1323	8.31458	12.8727	0	0.094246	0.791451	0.889635	2	1	1.42468	0.244416	0.494384	29.0544	20.1883	23.2121	6.20879	2.49174
14	Zone 2	6.90458	6.90458	6.90458	0	0	0	0	0	0	0	1	1	1	0	0	20.1874	20.1853	20.1863	1.03978e-06	0.00101969
14	Zone 3	12.3969	0	7.91586	6.76873	2.60168	0	0	0	0	0	1	1	1	0	0	20.1844	19.6446	19.8935	0.0233894	0.152936
14	Zone 4	9.99403	9.82239	9.87731	0.00667759	0.0817165	0	0	0	0	0	1	1	1	0	0	19.8851	19.8684	19.8768	2.65771e-05	0.00515529
15	Zone 1	35.2245	0	10.2168	130.74	11.4342	34.7858	0	2.08783	49.8667	7.06164	2	1	1.6456	0.228885	0.478419	26.7054	17.6918	23.3755	4.50151	2.12168
15	Zone 2	23.21	23.21	23.21	0	0	0.13647	0.13647	0.13647	0	0	1	1	1	0	0	18.1402	18.1104	18.1252	0.000167067	0.0129254
15	Zone 3	50.586	0	13.4722	382.412	19.5554	0.247703	0	0.0679273	0.00837584	0.0915196	1	1	1	0	0	22.9898	18.1502	21.1862	1.53599	1.23935
15	Zone 4	12.5686	12.3969	12.4827	0.0076844	0.0876607	0	0	0	0	0	1	1	1	0	0	20.301	20.2499	20.2755	0.000242259	0.0155647
16	Zone 1	20.7213	0	6.55917	50.9654	7.13901	0	0	0	0	0	2	1	1.39712	0.239514	0.489402	30.0513	22.4157	26.3109	5.51865	2.34918
16	Zone 2	9.05003	9.05003	9.05003	0	0	0	0	0	0	0	1	1	1	0	0	22.4151	22.4139	22.4145	3.62404e-07	0.000602
16	Zone 3	12.3969	9.05003	10.9862	2.04516	1.43009	0	0	0	0	0	1	1	1	0	0	22.7573	22.2611	22.4431	0.0215627	0.146842
16	Zone 4	12.1395	11.9678	12.0904	0.00631292	0.0794539	0	0	0	0	0	1	1	1	0	0	22.7771	22.7583	22.7679	3.37282e-05	0.0058076
17	Zone 1	41.4034	0	7.88386	127.059	11.272	0	0	0	0	0	2	1	1.40739	0.241514	0.491441	26.977	21.5561	23.8816	2.24576	1.49858
17	Zone 2	7.33366	7.33366	7.33366	0	0	0	0	0	0	0	1	1	1	0	0	21.5549	21.5536	21.5543	7.61378e-07	0.00087257
17	Zone 3	12.3969	7.33366	10.5401	2.47314	1.57262	0	0	0	0	0	1	1	1	0	0	21.9473	21.4414	21.5713	0.0231707	0.152219
17	Zone 4	12.3969	12.1395	12.2799	0.0172164	0.131211	0	0	0	0	0	1	1	1	0	0	21.9765	21.9486	21.9621	7.40458e-05	0.00860498
18	Zone 1	19.9489	0	5.61124	32.4486	5.69637	5.92063	0	0.841738	2.10239	1.44996	2	1	1.91763	0.0756177	0.274987	35.663	24.8551	28.4866	6.78653	2.6051
18	Zone 2	3.98676	3.98676	3.98676	0	0	0.247703	0.247703	0.247703	0	0	1	1	1	0	0	24.8494	24.8471	24.8483	2.61061e-06	0.00161574
18	Zone 3	9.22166	3.98676	6.64477	6.22643	2.49528	0.358939	0	0.0632082	0.0105395	0.102662	1	1	1	0	0	24.8431	23.1604	23.7314	0.250761	0.500761
18	Zone 4	9.05003	9.05003	9.05003	3.32152e-30	1.8225e-15	0	0	0	0	0	1	1	1	0	0	23.1595	23.1431	23.1513	2.61389e-05	0.00511262
19	Zone 1	37.7991	0	7.3718	96.5551	9.82624	0.13647	0	0.00866389	0.00110775	0.0332828	2	1	1.40679	0.24141	0.491335	30.5893	23.3271	25.8711	4.46159	2.11225
19	Zone 2	12.3969	12.3969	12.3969	0	0	0	0	0	0	0	1	1	1	0	0	23.6988	23.6979	23.6984	4.25042e-07	0.000651952
19	Zone 3	13.6842	0	7.12231	33.6551	5.8013	0.13647	0	0.00110502	0.000149783	0.0122386	1	1	1	0	0	24.0512	22.2549	23.3649	0.383757	0.619482
19	Zone 4	9.47912	8.70675	9.03443	0.0684827	0.261692	0	0	0	0	0	1	1	1	0	0	22.254	22.2413	22.2469	1.47701e-05	0.00384319
20	Zone 1	26.1278	0	8.46564	70.3751	8.38899	2.24991	0	0.328127	0.196589	0.443383	2	1	1.97218	0.0270586	0.164495	30.8013	22.6316	25.4206	4.51728	2.12539
20	Zone 2	17.6318	17.6318	17.6318	0	0	0	0	0	0	0	1	1	1	0	0	26.3131	26.3073	26.3102	8.30016e-06	0.002881
20	Zone 3	17.8035	0	4.82473	60.4768	7.77668	0.13647	0	0.00849147	0.00108834	0.03299	1	1	1	0	0	26.818	23.754	25.6229	0.925841	0.962206
20	Zone 4	0	0	0	0	0	0	0	0	0	0	1	1	1	0	0	23.7481	23.6362	23.6922	0.00122598	0.035014
21	Zone 1	48.2689	0	9.45925	258.903	16.0905	18.0451	0	0.575339	6.04732	2.45913	2	1	1.68269	0.216707	0.465518	27.8825	21.4236	24.6011	3.34924	1.83009
21	Zone 2	0	0	0	0	0	18.0451	18.0451	18.0451	0	0	1	1	1	0	0	21.3955	21.3391	21.3673	0.000796171	0.0282165
21	Zone 3	21.8369	0	9.71512	100.351	10.0175	19.5468	0	1.34348	17.9853	4.2409	1	1	1	0	0	21.6267	18.5839	20.041	1.00579	1.00289
21	Zone 4	0	0	0	0	0	0.13647	0	0.0712017	0.00485845	0.0697026	1	1	1	0	0	20.8873	20.7711	20.8292	0.0012842	0.0358357
22	Zone 1	90	0	30.2218	1404.35	37.4746	11.5936	0.247703	2.69358	11.5088	3.39247	2	1	1.61905	0.235974	0.485771	44.1627	32.0736	39.5621	10.7075	3.27224
22	Zone 2	0	0	0	0	0	10.2031	9.59135	9.89724	0.187141	0.432598	1	1	1	0	0	32.054	32.0343	32.0441	0.000192453	0.0138727
22	Zone 3	0	0	0	0	0	12.0941	0.748256	4.73857	12.1546	3.48635	1	1	1	0	0	32.0144	24.5303	27.8343	3.87363	1.96815
22	Zone 4	0	0	0	0	0	2.75047	2.528	2.60996	0.00390724	0.0625079	1	1	1	0	0	24.5221	24.3734	24.4479	0.0021667	0.0465478
23	Zone 1	88.2172	0	68.8577	981.377	31.3269	0.13647	0	0.0552537	0.00449063	0.0670122	2	1	1.6662	0.222532	0.471733	46.4006	42.4147	44.604	1.24076	1.11389
23	Zone 2	0	0	0	0	0	0	0	0	0	0	1	1	1	0	0	43.3787	43.3787	43.3787	0	0
23	Zone 3	21.8369	0	1.19817	18.4844	4.29935	102.889	0	23.2845	1527.82	39.0873	1	1	1	0	0	43.3668	26.0409	32.9538	48.7277	6.98052
23	Zone 4	0	0	0	0	0	0.748256	0.637023	0.711178	0.00291124	0.0539559	1	1	1	0	0	26.0344	25.9246	25.9795	0.00119036	0.0345016
24	Zone 1	26.1278	0	7.98482	87.1277	9.33422	29.2241	0	0.357555	6.35332	2.52058	1	1	1	0	0	23.6825	19.9967	21.6422	0.746587	0.864053
24	Zone 2	4.41585	4.41585	4.41585	0	0	0	0	0	0	0	1	1	1	0	0	20.4183	20.4134	20.4159	5.9805e-06	0.00244551
24	Zone 3	29.818	0	5.19344	75.606	8.69517	0.13647	0	0.00438762	0.00058017	0.0240867	1	1	1	0	0	20.4109	18.2479	19.2084	0.39005	0.62454
24	Zone 4	7.67694	0	1.48486	7.81156	2.79492	0	0	0	0	0	1	1	1	0	0	19.0545	18.946	18.9969	0.00117253	0.0342423
25	Zone 1	15.8297	0	7.69419	43.7907	6.61746	0.247703	0	0.072174	0.00491692	0.0701208	2	1	1.87303	0.110895	0.33301	31.2182	23.2539	26.5481	8.01828	2.83166
25	Zone 2	15.658	15.4864	15.5436	0.00981987	0.0990952	0	0	0	0	0	1	1	1	0	0	24.8631	24.8586	24.8609	5.11212e-06	0.002261
25	Zone 3	15.8297	0	7.42954	46.5602	6.82351	0.13647	0	0.0644279	0.00464817	0.0681775	1	1	1	0	0	25.4001	23.3355	24.7671	0.348233	0.590113
25	Zone 4	0	0	0	0	0	0.13647	0	0.122823	0.00176438	0.0420046	1	1	1	0	0	23.3296	23.2191	23.2743	0.0011816	0.0343744
26	Zone 1	19.5198	0	7.89639	48.3483	6.95329	2.24991	0	0.182311	0.153904	0.392306	1	1	1	0	0	27.6767	21.8255	23.6474	1.70766	1.30677
26	Zone 2	0	0	0	0	0	0	0	0	0	0	1	1	1	0	0	23.6165	23.6106	23.6136	1.73814e-05	0.0041691
26	Zone 3	12.5686	0	5.82934	26.7941	5.1763	0	0	0	0	0	1	1	1	0	0	23.6047	21.5227	22.0662	0.384383	0.619986
26	Zone 4	12.5686	12.3969	12.4906	0.00765113	0.0874707	0	0	0	0	0	1	1	1	0	0	21.8623	21.8307	21.8465	9.5702e-05	0.00978274
27	Zone 1	18.5758	0	6.9156	67.3945	8.20942	0.358939	0	0.190307	0.00409955	0.0640277	2	1	1.80727	0.155656	0.394533	33.3753	24.4261	30.2095	7.42885	2.72559
27	Zone 2	0	0	0	0	0	0.13647	0.13647	0.13647	0	0	1	1	1	0	0	24.4139	24.4139	24.4139	0	0
27	Zone 3	14.1133	0	10.4694	27.9754	5.28917	0.247703	0	0.0509291	0.00614624	0.078398	1	1	1	0	0	24.4017	23.4583	23.8171	0.0621341	0.249267
27	Zone 4	13.6842	13.6842	13.6842	2.98937e-29	5.46751e-15	0	0	0	0	0	1	1	1	0	0	24.2309	24.2054	24.2181	6.28493e-05	0.00792775
28	Zone 1	15.658	0	6.30768	29.7278	5.45232	0.358939	0	0.0903155	0.00919256	0.0958778	2	1	1.36947	0.233054	0.482756	30.1597	22.8374	25.0494	5.28814	2.2996
28	Zone 2	10.4231	10.4231	10.4231	0	0	0	0	0	0	0	1	1	1	0	0	22.8515	22.8515	22.8515	4.5e-10	2.12132e-05
28	Zone 3	10.7664	10.4231	10.5194	0.0102229	0.101108	0	0	0	0	0	1	1	1	0	0	22.8698	22.8512	22.8614	2.21858e-05	0.00471018
28	Zone 4	10.7664	10.4231	10.5375	0.0186569	0.13659	0	0	0	0	0	1	1	1	0	0	22.8709	22.8697	22.8705	1.83092e-07	0.000427892
29	Zone 1	17.3744	0	6.06874	19.6951	4.43791	13.9851	0	0.417963	2.73777	1.65462	2	1	1.3326	0.222058	0.47123	29.359	21.6461	23.5844	3.77198	1.94216
29	Zone 2	12.5686	12.5686	12.5686	0	0	0	0	0	0	0	1	1	1	0	0	21.7127	21.7112	21.7119	1.15824e-06	0.00107622
29	Zone 3	14.1133	9.22166	12.9974	2.32564	1.52501	0	0	0	0	0	1	1	1	0	0	23.0372	21.7142	22.3143	0.185817	0.431065
29	Zone 4	9.05003	8.87839	9.03287	0.00279097	0.0528297	0	0	0	0	0	1	1	1	0	0	23.0249	23.0095	23.0173	2.31977e-05	0.00481639
30	Zone 1	17.9751	0	6.23845	40.8515	6.39152	0.247703	0	0.0300846	0.00337452	0.0580906	2	1	1.42146	0.243921	0.493884	29.6858	21.0368	23.5861	5.97791	2.44498
30	Zone 2	14.2849	14.2849	14.2849	0	0	0	0	0	0	0	1	1	1	0	0	23.2478	23.2456	23.2467	2.31125e-06	0.00152028
30	Zone 3	14.4566	0	4.66872	42.7131	6.53553	0	0	0	0	0	1	1	1	0	0	23.698	20.8654	22.5888	0.86183	0.928348
30	Zone 4	9.99403	9.65076	9.81493	0.014671	0.121124	0	0	0	0	0	1	1	1	0	0	20.8788	20.8721	20.8755	3.86633e-06	0.0019663

## Sheet: JH75
Sceario
workzone:		JLM
Traffic:		High
Sign placement:		25% reduction
Participant	Zone	Throttle_ Max	Throttle_Min	Throttle_Mean	Throttl_Variance	Throttle_SD	Break_Max	Break_Min	Break_Mean	Break_Variance	Break_SD	Lane_Max	Lane_Min	Lane_Mean	Lane_Variance	Lane_SD	Velocity_Max	Velocity_Min	Velocity_Mean	Velocity_Variance	Velocity_SD
1	Zone 1	79.8499	0	12.4288	185.768	13.6297	45.7424	0	3.31841	107.004	10.3443	1	1	1	0	0	38.1475	20.5393	26.8703	42.9435	6.55313
1	Zone 2	8.70675	8.70675	8.70675	0	0	0	0	0	0	0	1	1	1	0	0	22.4332	22.4316	22.4324	6.63301e-07	0.000814433
1	Zone 3	12.3969	0	4.53714	25.6433	5.06392	12.7059	0	1.36389	10.1298	3.18273	2	1	1.14616	0.124952	0.353485	22.4309	18.7551	20.4279	2.04248	1.42915
1	Zone 4	11.0238	11.0238	11.0238	0	0	0	0	0	0	0	1	1	1	0	0	19.1706	19.1674	19.169	2.52338e-06	0.00158851
2	Zone 1	26.4711	0	6.39495	24.4502	4.94471	15.4867	0	1.00282	11.375	3.37269	2	2	2	0	0	30.8009	19.686	22.9968	13.5744	3.68435
2	Zone 2	0	0	0	0	0	0	0	0	0	0	2	2	2	0	0	19.681	19.6709	19.6743	3.39495e-05	0.00582662
2	Zone 3	57.9663	0	24.425	532.32	23.0721	0	0	0	0	0	2	1	1.92612	0.068511	0.261746	26.1402	18.6773	22.1572	7.95987	2.82132
2	Zone 4	0	0	0	0	0	0	0	0	0	0	1	1	1	0	0	25.272	25.2661	25.269	1.70294e-05	0.00412668
3	Zone 1	35.0529	0	9.2754	120.61	10.9822	23.6624	0	0.755412	12.1939	3.49198	2	2	2	0	0	32.4176	21.5569	25.8459	14.5484	3.81423
3	Zone 2	11.1955	11.0238	11.1097	0.0147286	0.121361	0	0	0	0	0	2	2	2	0	0	22.8287	22.8283	22.8285	8.20125e-08	0.000286378
3	Zone 3	11.0238	0.296589	6.94422	6.75099	2.59827	0	0	0	0	0	2	1	1.76772	0.178562	0.422566	22.8312	21.6017	22.047	0.109598	0.331056
3	Zone 4	8.27767	8.27767	8.27767	0	0	0	0	0	0	0	1	1	1	0	0	21.6009	21.5995	21.6002	5.02206e-07	0.000708665
4	Zone 1	49.2129	0	8.21182	130.061	11.4044	29.1129	0	0.858525	16.6731	4.08327	2	1	1.7421	0.191448	0.437548	30.3744	20.117	24.3859	14.6905	3.83282
4	Zone 2	0	0	0	0	0	0	0	0	0	0	1	1	1	0	0	20.8265	20.8163	20.8214	2.59455e-05	0.00509368
4	Zone 3	44.922	0	16.972	250.646	15.8318	0	0	0	0	0	2	1	1.22639	0.175365	0.418766	23.3731	20.468	21.7056	0.595715	0.771825
4	Zone 4	0.897314	0.897314	0.897314	0	0	0	0	0	0	0	2	2	2	0	0	23.3461	23.3411	23.3436	1.26655e-05	0.00355887
5	Zone 1	19.9489	0	7.08115	28.3658	5.32596	0	0	0	0	0	2	2	2	0	0	21.6397	18.0782	19.8566	1.03215	1.01595
5	Zone 2	2.09876	2.09876	2.09876	0	0	0	0	0	0	0	2	2	2	0	0	18.4563	18.4496	18.4529	1.1367e-05	0.0033715
5	Zone 3	12.1395	2.09876	7.86345	7.43537	2.72679	0	0	0	0	0	2	1	1.54084	0.248607	0.498605	18.8736	18.2836	18.5274	0.0282175	0.167981
5	Zone 4	5.53149	5.53149	5.53149	0	0	0	0	0	0	0	2	2	2	0	0	18.5889	18.5851	18.587	2.57447e-06	0.00160451
6	Zone 1	37.5416	0	7.30933	79.0332	8.89006	11.7048	0	0.362646	1.92729	1.38827	2	2	2	0	0	31.3328	20.6685	25.0081	14.6115	3.8225
6	Zone 2	15.2289	15.2289	15.2289	0	0	0	0	0	0	0	2	2	2	0	0	22.7105	22.7057	22.7077	6.23423e-06	0.00249684
6	Zone 3	20.7213	0	5.97189	59.3207	7.70199	0	0	0	0	0	2	1	1.34799	0.227188	0.476643	22.9169	20.8731	21.681	0.35449	0.595391
6	Zone 4	8.70675	8.4493	8.53512	0.0220944	0.148642	0	0	0	0	0	1	1	1	0	0	21.2784	21.2775	21.2779	2.2337e-07	0.000472621
7	Zone 1	30.9336	0	10.8599	80.3288	8.96263	44.63	0	1.85315	62.0262	7.87567	2	2	2	0	0	31.9927	20.8971	25.2433	17.7245	4.21005
7	Zone 2	2.87113	2.87113	2.87113	0	0	0	0	0	0	0	2	2	2	0	0	20.8935	20.8863	20.8898	1.27998e-05	0.00357769
7	Zone 3	22.0944	2.87113	13.7327	31.3553	5.59958	0	0	0	0	0	2	1	1.57921	0.244034	0.493998	22.9492	20.7533	21.3079	0.363409	0.602834
7	Zone 4	22.0944	22.0944	22.0944	0	0	0	0	0	0	0	1	1	1	0	0	22.9632	22.9565	22.9599	2.29232e-05	0.00478782
8	Zone 1	27.8442	0	8.24491	59.9552	7.74307	17.489	0	1.18313	14.4399	3.79999	2	2	2	0	0	34.4712	21.7888	26.2682	23.8622	4.88489
8	Zone 2	12.1395	12.1395	12.1395	0	0	0	0	0	0	0	2	2	2	0	0	23.3482	23.3467	23.3475	5.33901e-07	0.000730685
8	Zone 3	12.1395	0	3.04757	14.6694	3.83006	0	0	0	0	0	2	1	1.5829	0.243443	0.493399	23.3622	20.4213	21.7445	1.07266	1.03569
8	Zone 4	11.9678	11.9678	11.9678	0	0	0	0	0	0	0	1	1	1	0	0	20.4837	20.4803	20.4821	2.9619e-06	0.00172102
9	Zone 1	30.1613	0	5.56368	52.4225	7.24034	9.4245	0	0.999441	5.29717	2.30156	2	2	2	0	0	32.7834	19.3751	23.6962	16.3779	4.04696
9	Zone 2	27.0718	26.7285	26.843	0.0392779	0.198186	0	0	0	0	0	2	2	2	0	0	20.5385	20.5202	20.5292	8.3844e-05	0.00915664
9	Zone 3	32.7358	0	12.3273	151.132	12.2936	0	0	0	0	0	2	2	2	0	0	22.0796	20.0106	20.9474	0.418423	0.646856
9	Zone 4	2.2704	2.2704	2.2704	0	0	0	0	0	0	0	2	2	2	0	0	21.9768	21.9726	21.974	5.84087e-06	0.00241679
10	Zone 1	17.8035	0	8.03717	29.3618	5.41865	14.4856	0	1.17916	13.4988	3.67407	2	2	2	0	0	30.5808	20.522	23.6117	15.2846	3.90955
10	Zone 2	0.725675	0.725675	0.725675	0	0	0	0	0	0	0	2	2	2	0	0	20.9098	20.9001	20.905	2.33966e-05	0.004837
10	Zone 3	9.65076	0	4.30522	4.82807	2.19729	0	0	0	0	0	2	2	2	0	0	20.8953	18.8784	19.5875	0.293973	0.542193
10	Zone 4	9.65076	9.65076	9.65076	0	0	0	0	0	0	0	2	2	2	0	0	18.9086	18.9055	18.907	1.76405e-06	0.00132818
11	Zone 1	17.8035	0	7.1758	44.8783	6.69913	0.358939	0	0.0982364	0.01024	0.101193	2	2	2	0	0	31.4472	22.6957	26.1022	11.5259	3.39498
11	Zone 2	11.7962	11.7962	11.7962	0	0	0	0	0	0	0	2	2	2	0	0	23.0994	23.0981	23.0987	4.50912e-07	0.0006715
11	Zone 3	11.7962	7.16203	9.11311	0.422318	0.64986	0	0	0	0	0	2	1	1.51902	0.249978	0.499978	23.109	22.5761	22.8304	0.0272233	0.164995
11	Zone 4	9.22166	9.22166	9.22166	0	0	0	0	0	0	0	2	2	2	0	0	22.5756	22.575	22.5753	1.60178e-07	0.000400222
12	Zone 1	29.6464	0	6.02704	115.954	10.7682	0.13647	0	0.030898	0.00326311	0.0571236	2	2	2	0	0	33.7843	21.9532	26.6374	13.3256	3.65042
12	Zone 2	8.70675	8.70675	8.70675	0	0	0	0	0	0	0	2	2	2	0	0	22.9157	22.9147	22.9152	4.94018e-07	0.000702864
12	Zone 3	9.05003	0	3.22401	17.9601	4.23793	0	0	0	0	0	2	1	1.22295	0.173468	0.416494	22.9137	20.0518	21.872	0.857593	0.926063
12	Zone 4	0	0	0	0	0	0	0	0	0	0	1	1	1	0	0	20.0466	20.0364	20.0415	2.62144e-05	0.00512
13	Zone 1	38.9147	0	2.74769	42.588	6.52595	0.247703	0	0.0760744	0.00753905	0.0868277	2	2	2	0	0	33.9598	19.5355	25.008	16.8365	4.10323
13	Zone 2	0	0	0	0	0	0	0	0	0	0	2	2	2	0	0	19.5305	19.5204	19.5254	2.51954e-05	0.0050195
13	Zone 3	27.3293	0	14.6245	57.6097	7.5901	0	0	0	0	0	2	2	2	0	0	22.5234	19.033	20.1653	1.13392	1.06486
13	Zone 4	27.0718	27.0718	27.0718	0	0	0	0	0	0	0	2	2	2	0	0	22.5483	22.5319	22.5402	6.75006e-05	0.00821587
14	Zone 1	20.1206	0	8.854	32.4595	5.69732	0	0	0	0	0	2	2	2	0	0	23.3975	21.1177	21.8549	0.199374	0.446514
14	Zone 2	9.22166	9.22166	9.22166	0	0	0	0	0	0	0	2	2	2	0	0	22.0018	22.0009	22.0014	1.90593e-07	0.00043657
14	Zone 3	9.22166	7.33366	8.55117	0.532414	0.729667	0	0	0	0	0	2	2	2	0	0	22.0005	21.4932	21.8125	0.0214799	0.14656
14	Zone 4	7.5053	7.33366	7.39088	0.00981998	0.0990958	0	0	0	0	0	2	2	2	0	0	21.4921	21.4897	21.4909	1.36463e-06	0.00116817
15	Zone 1	48.7838	0	9.08655	146.592	12.1075	12.5947	0	1.01895	7.12591	2.66944	2	2	2	0	0	33.9019	21.9011	26.4253	18.0731	4.25125
15	Zone 2	12.5686	12.5686	12.5686	0	0	0	0	0	0	0	2	2	2	0	0	22.9349	22.9338	22.9343	6.6125e-07	0.000813173
15	Zone 3	15.4864	0	6.28757	35.6094	5.96736	0	0	0	0	0	2	1	1.58566	0.242986	0.492936	23.0202	21.3781	22.3125	0.303253	0.550684
15	Zone 4	9.05003	9.05003	9.05003	0	0	0	0	0	0	0	2	2	2	0	0	21.3778	21.3773	21.3776	6.63063e-08	0.0002575
16	Zone 1	32.3067	0	6.59024	85.6866	9.2567	13.4845	0	0.707828	3.86006	1.9647	1	1	1	0	0	32.9661	19.5659	24.9864	18.0798	4.25203
16	Zone 2	8.70675	8.70675	8.70675	0	0	0	0	0	0	0	1	1	1	0	0	22.5865	22.5848	22.5857	7.16562e-07	0.0008465
16	Zone 3	22.0944	0	5.59672	46.4522	6.81559	0	0	0	0	0	2	1	1.05556	0.0525386	0.229213	23.1532	20.7688	22.2103	0.496731	0.704792
16	Zone 4	6.90458	6.90458	6.90458	0	0	0	0	0	0	0	1	1	1	0	0	20.7672	20.7647	20.7659	1.63607e-06	0.00127909
17	Zone 1	44.7503	0	4.01794	56.7805	7.53528	0	0	0	0	0	2	2	2	0	0	33.2339	19.8929	26.1312	19.707	4.43926
17	Zone 2	7.9344	7.9344	7.9344	0	0	0	0	0	0	0	2	2	2	0	0	19.8924	19.8917	19.8921	1.35853e-07	0.000368582
17	Zone 3	20.7213	7.9344	18.7955	13.0692	3.61513	0	0	0	0	0	2	2	2	0	0	24.3296	19.8866	21.9562	2.10937	1.45237
17	Zone 4	16.2587	16.2587	16.2587	0	0	0	0	0	0	0	2	2	2	0	0	24.3353	24.3324	24.3339	4.09838e-06	0.00202445
18	Zone 1	56.1641	0	16.1546	175.279	13.2393	48.9125	0	3.70859	134.703	11.6062	2	2	2	0	0	32.7131	17.0954	26.2649	21.5408	4.64121
18	Zone 2	8.87839	8.87839	8.87839	0	0	0.247703	0.247703	0.247703	0	0	2	2	2	0	0	23.3209	23.3175	23.3194	3.08535e-06	0.00175652
18	Zone 3	20.4638	0	7.73633	88.6539	9.41562	8.31216	0	1.0074	3.12204	1.76693	2	1	1.91561	0.0773756	0.278165	24.6736	21.7342	23.5637	0.589627	0.767872
18	Zone 4	0	0	0	0	0	0.247703	0.247703	0.247703	0	0	2	2	2	0	0	21.7287	21.7177	21.7232	2.99756e-05	0.005475
19	Zone 1	44.3212	0	8.37556	134.736	11.6076	15.598	0	0.691851	5.89943	2.42887	2	2	2	0	0	29.8581	19.7866	23.4669	10.5134	3.24244
19	Zone 2	0	0	0	0	0	0	0	0	0	0	2	2	2	0	0	22.1135	22.1024	22.1079	3.08691e-05	0.005556
19	Zone 3	16.2587	0	9.38998	35.3615	5.94655	0	0	0	0	0	2	1	1.5567	0.247103	0.497095	22.1995	21.046	21.6229	0.160466	0.400582
19	Zone 4	3.47185	3.47185	3.47185	0	0	0	0	0	0	0	2	2	2	0	0	22.0751	22.0679	22.0715	1.31408e-05	0.00362502
20	Zone 1	22.8667	0	7.98736	98.4582	9.92261	9.70258	0	0.645543	2.52558	1.58921	2	2	2	0	0	32.8086	20.155	26.0356	19.6104	4.42837
20	Zone 2	20.4638	20.1206	20.3494	0.0392779	0.198186	0	0	0	0	0	2	2	2	0	0	23.3768	23.3654	23.371	3.27305e-05	0.00572105
20	Zone 3	20.1206	0	5.0596	46.002	6.78248	0	0	0	0	0	2	2	2	0	0	23.4516	21.3168	22.4913	0.242686	0.492632
20	Zone 4	0	0	0	0	0	0	0	0	0	0	2	2	2	0	0	21.3115	21.3007	21.3061	2.8939e-05	0.0053795
21	Zone 1	39.8587	0	8.17426	70.622	8.40369	5.64255	0	0.582285	2.08213	1.44296	2	2	2	0	0	29.7378	21.5183	25.1264	10.7617	3.2805
21	Zone 2	0	0	0	0	0	0	0	0	0	0	2	2	2	0	0	21.9912	21.9802	21.9856	3.06386e-05	0.00553521
21	Zone 3	17.6318	0	8.60335	59.9324	7.7416	0	0	0	0	0	2	2	2	0	0	21.9746	20.1397	20.9092	0.32222	0.567644
21	Zone 4	17.6318	17.6318	17.6318	0	0	0	0	0	0	0	2	2	2	0	0	21.9072	21.9021	21.9046	1.30203e-05	0.00360837
22	Zone 1	90	0	13.0909	795.977	28.2131	51.304	0	2.69355	89.36	9.45304	2	2	2	0	0	41.2456	19.6526	26.9943	54.4828	7.38125
22	Zone 2	0	0	0	0	0	0	0	0	0	0	2	2	2	0	0	21.23	21.2193	21.2247	2.8735e-05	0.0053605
22	Zone 3	59.8543	0	14.2564	408.481	20.2109	0	0	0	0	0	2	1	1.6101	0.238186	0.488043	23.4332	19.7284	21.7103	1.68575	1.29836
22	Zone 4	0	0	0	0	0	0	0	0	0	0	1	1	1	0	0	22.9797	22.9682	22.9741	3.30784e-05	0.00575139
23	Zone 1	53.2463	0	11.8823	298.155	17.2672	25.4422	0	1.97043	32.0313	5.65962	2	2	2	0	0	35.9742	20.344	28.5917	28.5543	5.34363
23	Zone 2	0	0	0	0	0	0	0	0	0	0	2	2	2	0	0	20.3388	20.3285	20.3336	2.68842e-05	0.005185
23	Zone 3	31.1911	0	14.2581	136.233	11.6719	0	0	0	0	0	2	1	1.81515	0.150876	0.388427	22.6106	20.079	21.5468	0.597156	0.772758
23	Zone 4	25.1838	25.1838	25.1838	0	0	0	0	0	0	0	2	2	2	0	0	22.5828	22.5754	22.5791	2.74096e-05	0.00523542
24	Zone 1	32.9075	0	10.77	111.046	10.5378	46.3541	0	1.6697	44.943	6.70396	1	1	1	0	0	31.4598	20.5342	23.9144	14.4675	3.80362
24	Zone 2	13.1693	13.1693	13.1693	0	0	0	0	0	0	0	1	1	1	0	0	22.0045	22.0026	22.0036	1.81832e-06	0.00134845
24	Zone 3	13.3409	0	3.50495	32.1833	5.67304	0	0	0	0	0	2	1	1.28553	0.204262	0.451953	22.3508	19.3105	21.1209	0.998192	0.999095
24	Zone 4	10.7664	10.7664	10.7664	0	0	0	0	0	0	0	1	1	1	0	0	19.3228	19.3198	19.3213	2.29674e-06	0.0015155
25	Zone 1	19.9489	0	5.57122	33.0082	5.74527	0.358939	0	0.0968213	0.0120143	0.10961	2	2	2	0	0	31.2364	20.8244	24.995	13.7833	3.71258
25	Zone 2	0	0	0	0	0	0	0	0	0	0	2	2	2	0	0	21.1434	21.1327	21.138	2.86439e-05	0.005352
25	Zone 3	6.30385	0	3.69922	7.71336	2.77729	0	0	0	0	0	2	1	1.33916	0.224392	0.473701	21.1277	18.8224	19.5505	0.437793	0.661659
25	Zone 4	6.30385	6.30385	6.30385	0	0	0	0	0	0	0	2	2	2	0	0	18.8213	18.8192	18.8203	1.12052e-06	0.00105855
26	Zone 1	13.5126	0	4.17975	31.5033	5.61278	18.0451	0	0.871694	6.01176	2.45189	1	1	1	0	0	34.8856	20.4114	24.8729	18.4231	4.29221
26	Zone 2	11.9678	11.9678	11.9678	0	0	0	0	0	0	0	1	1	1	0	0	20.5112	20.5077	20.5095	2.90835e-06	0.00170539
26	Zone 3	20.1206	12.1395	15.8255	13.2033	3.63363	0	0	0	0	0	2	1	1.26675	0.195848	0.442547	23.585	20.513	21.6222	0.841916	0.91756
26	Zone 4	19.9489	19.9489	19.9489	0	0	0	0	0	0	0	2	2	2	0	0	23.6026	23.5908	23.5967	3.43982e-05	0.005865
27	Zone 1	28.874	0	7.08168	55.3776	7.44161	8.03407	0	0.282238	1.65341	1.28585	2	2	2	0	0	32.1987	22.1223	26.1725	13.5891	3.68635
27	Zone 2	6.73294	6.73294	6.73294	0	0	0	0	0	0	0	2	2	2	0	0	22.8692	22.8672	22.8682	1.94045e-06	0.001393
27	Zone 3	10.5947	5.53149	7.50655	1.57051	1.2532	0	0	0	0	0	2	2	2	0	0	22.8653	21.8293	22.275	0.0810942	0.28477
27	Zone 4	6.90458	6.90458	6.90458	0	0	0	0	0	0	0	2	2	2	0	0	21.8276	21.826	21.8268	1.25611e-06	0.00112076
28	Zone 1	19.9489	0	8.0457	41.8753	6.47111	27.8337	0	1.18164	20.8352	4.56456	2	2	2	0	0	32.4585	20.7585	25.0408	19.5686	4.42364
28	Zone 2	1.06895	1.06895	1.06895	0	0	0	0	0	0	0	2	2	2	0	0	22.2646	22.2547	22.2597	2.44036e-05	0.00494
28	Zone 3	14.1133	0	4.95213	31.2879	5.59356	30.8926	0	3.57094	64.5886	8.0367	2	2	2	0	0	22.2498	15.8054	18.2553	5.37871	2.31921
28	Zone 4	4.75913	4.75913	4.75913	0	0	0	0	0	0	0	2	2	2	0	0	16.9862	16.9837	16.9849	1.50251e-06	0.00122577
29	Zone 1	32.3067	0	7.91302	109.871	10.4819	8.42339	0.13647	1.65411	6.23524	2.49705	2	1	1.52255	0.249578	0.499578	34.2118	20.5912	26.2445	22.6125	4.75526
29	Zone 2	0	0	0	0	0	0.13647	0.13647	0.13647	0	0	1	1	1	0	0	21.8662	21.8552	21.8607	3.0272e-05	0.005502
29	Zone 3	26.1278	0	14.3479	115.301	10.7378	0.247703	0	0.134081	0.000541706	0.0232746	2	1	1.07477	0.0692688	0.26319	23.9588	20.9798	22.3909	1.075	1.03682
29	Zone 4	8.87839	8.87839	8.87839	0	0	0.13647	0.13647	0.13647	0	0	2	2	2	0	0	23.5253	23.5231	23.5242	1.21882e-06	0.001104
30	Zone 1	48.4405	0	6.25819	49.8321	7.05919	22.8282	0	1.038	15.5839	3.94764	2	2	2	0	0	32.8837	20.0456	23.4044	18.3795	4.28713
30	Zone 2	10.5947	10.5947	10.5947	0	0	0	0	0	0	0	2	2	2	0	0	20.6999	20.6983	20.6991	6.5529e-07	0.0008095
30	Zone 3	19.1766	0	10.1717	22.9537	4.791	0	0	0	0	0	2	2	2	0	0	21.6845	20.7008	21.2411	0.0569652	0.238674
30	Zone 4	8.87839	8.87839	8.87839	0	0	0	0	0	0	0	2	2	2	0	0	21.1847	21.1843	21.1845	7.22e-08	0.000268701

## Sheet: JH100
Sceario
workzone:		JLM
Traffic:		High
Sign placement:		Standard
Participant	Zone	Throttle_ Max	Throttle_Min	Throttle_Mean	Throttl_Variance	Throttle_SD	Break_Max	Break_Min	Break_Mean	Break_Variance	Break_SD	Lane_Max	Lane_Min	Lane_Mean	Lane_Variance	Lane_SD	Velocity_Max	Velocity_Min	Velocity_Mean	Velocity_Variance	Velocity_SD
1	Zone 1	34.4522	0	8.22314	54.3045	7.36916	8.03407	0	0.961051	4.91986	2.21808	1	1	1	0	0	36.6024	21.7775	26.4524	31.2075	5.58637
1	Zone 2	1.92713	1.92713	1.92713	0	0	0	0	0	0	0	1	1	1	0	0	22.3978	22.3933	22.3955	9.96811e-06	0.00315723
1	Zone 3	8.10603	0.12495	4.36118	9.39306	3.06481	0	0	0	0	0	2	1	1.43641	0.246263	0.496249	22.3888	20.2194	20.9164	0.475001	0.689203
1	Zone 4	7.9344	7.9344	7.9344	0	0	0	0	0	0	0	2	2	2	0	0	20.2188	20.2178	20.2183	2.36683e-07	0.000486501
2	Zone 1	26.9002	0	6.82653	40.6118	6.37274	5.92063	0	0.176329	0.359786	0.599822	2	2	2	0	0	30.4579	18.3684	22.8615	14.5337	3.81231
2	Zone 2	12.5686	12.5686	12.5686	0	0	0	0	0	0	0	2	2	2	0	0	22.0373	22.0343	22.0358	2.20226e-06	0.001484
2	Zone 3	12.5686	3.04277	4.75706	7.05203	2.65557	0	0	0	0	0	2	1	1.42586	0.244813	0.494786	22.0915	20.0363	21.2391	0.448863	0.669973
2	Zone 4	3.47185	3.47185	3.47185	0	0	0	0	0	0	0	1	1	1	0	0	20.0335	20.0277	20.0305	8.39234e-06	0.00289695
3	Zone 1	22.6093	0	8.98239	36.2503	6.02082	11.816	0	0.718813	4.04433	2.01105	2	2	2	0	0	32.7971	22.4202	26.0796	15.4689	3.93305
3	Zone 2	10.5947	10.5947	10.5947	0	0	0	0	0	0	0	2	2	2	0	0	22.4699	22.4697	22.4698	1.6928e-08	0.000130108
3	Zone 3	20.7213	9.05003	9.50308	1.76419	1.32823	0	0	0	0	0	2	1	1.32447	0.21948	0.468487	22.4724	22.1547	22.3283	0.0100621	0.10031
3	Zone 4	20.7213	20.7213	20.7213	0	0	0	0	0	0	0	1	1	1	0	0	22.2269	22.2199	22.2234	2.49006e-05	0.00499005
4	Zone 1	37.1983	0	7.87633	106.505	10.3201	14.5969	0	0.609966	3.73175	1.93177	2	1	1.52818	0.249265	0.499265	30.9459	20.4301	23.9932	10.7615	3.28048
4	Zone 2	0	0	0	0	0	0	0	0	0	0	1	1	1	0	0	21.1316	21.1209	21.1263	2.8569e-05	0.005345
4	Zone 3	38.1423	0	12.147	102.464	10.1225	0	0	0	0	0	2	1	1.06937	0.0646439	0.254252	23.0373	21.021	21.9537	0.380797	0.617088
4	Zone 4	14.1133	14.1133	14.1133	0	0	0	0	0	0	0	2	2	2	0	0	22.2113	22.2089	22.2101	2.93789e-06	0.00171403
5	Zone 1	17.3744	0	8.17147	25.3952	5.03936	0	0	0	0	0	2	2	2	0	0	22.6851	18.2364	19.9072	1.43485	1.19785
5	Zone 2	7.33366	7.33366	7.33366	0	0	0	0	0	0	0	2	2	2	0	0	18.7386	18.7385	18.7385	1.1552e-08	0.00010748
5	Zone 3	10.5947	7.33366	9.33054	1.00509	1.00254	0	0	0	0	0	2	1	1.34127	0.22506	0.474405	19.4188	18.7111	19.0344	0.0588524	0.242595
5	Zone 4	9.47912	9.47912	9.47912	0	0	0	0	0	0	0	2	2	2	0	0	19.4209	19.4195	19.4202	5.02172e-07	0.000708641
6	Zone 1	23.8107	0	8.49702	91.5839	9.56995	21.0484	0	0.538205	5.33523	2.30981	2	2	2	0	0	33.0367	19.3473	25.2362	22.954	4.79104
6	Zone 2	16.2587	16.2587	16.2587	0	0	0	0	0	0	0	2	2	2	0	0	21.3596	21.3518	21.3555	1.54878e-05	0.00393546
6	Zone 3	21.8369	0	11.0618	66.5801	8.15966	0	0	0	0	0	2	1	1.22543	0.174838	0.418137	22.476	21.3646	21.9965	0.103113	0.321112
6	Zone 4	3.47185	3.47185	3.47185	0	0	0	0	0	0	0	1	1	1	0	0	22.1533	22.1499	22.1516	5.81405e-06	0.00241123
7	Zone 1	65.2609	0	10.5318	120.066	10.9574	25.5534	0	1.01519	19.1126	4.37179	2	1	1.34321	0.225474	0.474841	32.4538	20.8427	25.7632	19.0175	4.36091
7	Zone 2	26.9002	26.9002	26.9002	1.89327e-29	4.35117e-15	0	0	0	0	0	1	1	1	0	0	21.4088	21.3992	21.4056	3.03563e-05	0.00550965
7	Zone 3	37.5416	0	14.1851	174.089	13.1943	0	0	0	0	0	2	1	1.08545	0.0782505	0.279733	23.1221	21.4263	22.3915	0.231126	0.480756
7	Zone 4	13.3409	12.1395	12.9404	0.48116	0.693657	0	0	0	0	0	1	1	1	0	0	22.8597	22.8578	22.8587	9.14785e-07	0.000956444
8	Zone 1	18.9191	0	7.27952	29.4324	5.42517	0	0	0	0	0	2	2	2	0	0	30.4289	20.0295	23.7593	12.0976	3.47817
8	Zone 2	3.47185	3.47185	3.47185	0	0	0	0	0	0	0	2	2	2	0	0	22.1332	22.1267	22.13	1.41571e-05	0.00376259
8	Zone 3	11.7962	0	5.0871	13.6512	3.69475	0	0	0	0	0	2	1	1.72265	0.200684	0.447978	22.1198	20.1867	21.3401	0.295814	0.543887
8	Zone 4	6.73294	6.73294	6.73294	1.18329e-30	1.08779e-15	0	0	0	0	0	2	2	2	0	0	20.1856	20.1835	20.1845	1.16208e-06	0.001078
9	Zone 1	23.8107	0	6.63276	52.2531	7.22863	2.63923	0	0.336863	0.405571	0.636845	2	2	2	0	0	30.7594	20.2259	23.9025	10.9171	3.3041
9	Zone 2	0	0	0	0	0	0	0	0	0	0	2	2	2	0	0	20.2208	20.2105	20.2156	2.65792e-05	0.0051555
9	Zone 3	21.2362	0	12.1169	81.7388	9.04095	0	0	0	0	0	2	1	1.28061	0.202127	0.449585	22.9021	19.9545	21.4169	1.02337	1.01162
9	Zone 4	0.296589	0.12495	0.182163	0.00981998	0.0990958	0	0	0	0	0	2	2	2	0	0	21.7434	21.733	21.7382	2.71044e-05	0.00520619
10	Zone 1	17.9751	0	7.85259	36.2543	6.02115	8.03407	0	0.418035	1.62941	1.27648	2	2	2	0	0	29.3949	20.0357	23.5012	12.0259	3.46784
10	Zone 2	17.9751	17.9751	17.9751	0	0	0	0	0	0	0	2	2	2	0	0	20.8384	20.8325	20.8345	1.18962e-05	0.00344909
10	Zone 3	17.9751	0	5.48986	58.1339	7.62456	0	0	0	0	0	2	1	1.7578	0.183767	0.428681	22.0332	19.299	20.9365	0.636669	0.797916
10	Zone 4	1.49804	1.49804	1.49804	7.39557e-32	2.71948e-16	0	0	0	0	0	2	2	2	0	0	19.2953	19.2871	19.2912	1.68003e-05	0.00409882
11	Zone 1	48.2689	0	7.95824	91.452	9.56305	0.247703	0	0.0671379	0.00879816	0.0937985	2	2	2	0	0	32.828	22.1106	26.9324	13.4931	3.67329
11	Zone 2	9.05003	9.05003	9.05003	0	0	0	0	0	0	0	2	2	2	0	0	23.1038	23.1029	23.1034	4.08608e-07	0.000639225
11	Zone 3	9.65076	2.87113	5.17431	3.42852	1.85163	0	0	0	0	0	2	1	1.85507	0.124087	0.35226	23.1021	21.1483	22.1426	0.387446	0.622452
11	Zone 4	4.75913	4.75913	4.75913	0	0	0	0	0	0	0	2	2	2	0	0	21.146	21.141	21.1435	6.27002e-06	0.002504
12	Zone 1	38.314	0	11.3658	150.001	12.2475	45.8536	0	2.14344	77.9567	8.82931	2	1	1.17886	0.146907	0.383285	35.9276	21.274	26.2649	28.7175	5.35887
12	Zone 2	14.1133	14.1133	14.1133	0	0	0	0	0	0	0	1	1	1	0	0	21.8468	21.8443	21.8456	3.08513e-06	0.00175645
12	Zone 3	14.2849	0	10.8412	34.907	5.90822	0	0	0	0	0	2	1	1.00671	0.00667533	0.0817027	23.1482	21.8493	22.5674	0.133357	0.36518
12	Zone 4	0	0	0	0	0	0	0	0	0	0	2	2	2	0	0	22.1827	22.1771	22.1799	1.56576e-05	0.00395697
13	Zone 1	41.0602	0	10.5533	112.687	10.6154	18.6569	0	0.764259	7.52241	2.7427	2	2	2	0	0	31.8758	20.0938	26.516	15.76	3.96989
13	Zone 2	0	0	0	0	0	0	0	0	0	0	2	2	2	0	0	20.0886	20.0828	20.0857	1.71581e-05	0.00414223
13	Zone 3	31.1911	0	11.3801	57.1362	7.55885	0	0	0	0	0	2	2	2	0	0	21.2661	19.8994	20.6603	0.0933534	0.305538
13	Zone 4	25.9562	25.9562	25.9562	0	0	0	0	0	0	0	2	2	2	0	0	21.2926	21.2749	21.2836	7.85701e-05	0.00886398
14	Zone 1	24.154	0	8.20923	37.9428	6.15977	25.2197	0	0.67391	8.04836	2.83696	2	2	2	0	0	32.2938	20.8998	24.3337	17.413	4.17289
14	Zone 2	9.82239	9.82239	9.82239	0	0	0	0	0	0	0	2	2	2	0	0	22.0363	22.0361	22.0362	6.88933e-09	8.3002e-05
14	Zone 3	15.8297	0	7.15883	27.2063	5.21597	0	0	0	0	0	2	2	2	0	0	22.0361	20.7228	21.2934	0.162091	0.402605
14	Zone 4	5.78894	5.78894	5.78894	0	0	0	0	0	0	0	2	2	2	0	0	21.1199	21.1161	21.118	3.69601e-06	0.0019225
15	Zone 1	35.0529	0	9.49305	113.923	10.6735	43.7401	0	1.77582	50.6723	7.11845	2	2	2	0	0	34.1458	20.0564	24.1983	16.3859	4.04796
15	Zone 2	0	0	0	0	0	0	0	0	0	0	2	2	2	0	0	21.5251	21.5197	21.5224	1.47424e-05	0.00383959
15	Zone 3	25.5271	0	10.8518	106.325	10.3114	0	0	0	0	0	2	1	1.59008	0.242202	0.49214	22.6403	21.2239	21.9492	0.179235	0.423361
15	Zone 4	0	0	0	0	0	0	0	0	0	0	2	2	2	0	0	22.0762	22.0706	22.0734	1.53957e-05	0.00392374
16	Zone 1	17.9751	0	7.7227	36.6485	6.0538	27.4444	0	1.02282	16.909	4.11206	2	2	2	0	0	31.9549	19.5068	23.8367	13.834	3.71941
16	Zone 2	8.10603	8.10603	8.10603	0	0	0	0	0	0	0	2	2	2	0	0	19.5065	19.5062	19.5064	2.0313e-08	0.000142524
16	Zone 3	21.2362	2.09876	14.8237	35.7149	5.9762	0	0	0	0	0	2	1	1.31349	0.215475	0.464193	22.6899	19.5062	20.3891	1.05956	1.02935
16	Zone 4	21.0646	21.0646	21.0646	0	0	0	0	0	0	0	1	1	1	0	0	22.7096	22.6962	22.7029	4.49771e-05	0.0067065
17	Zone 1	23.6391	0	7.83264	57.4012	7.57636	16.9884	0	0.384944	4.43188	2.1052	2	2	2	0	0	31.692	20.3505	24.8502	18.9278	4.35061
17	Zone 2	5.35985	5.35985	5.35985	1.18329e-30	1.08779e-15	0	0	0	0	0	2	2	2	0	0	21.2205	21.2162	21.2183	4.66344e-06	0.0021595
17	Zone 3	14.8857	0	9.32183	25.7438	5.07383	0	0	0	0	0	2	1	1.52369	0.24975	0.49975	21.575	20.4885	20.9407	0.138355	0.371961
17	Zone 4	0	0	0	0	0	0	0	0	0	0	2	2	2	0	0	21.3636	21.3528	21.3582	2.91438e-05	0.0053985
18	Zone 1	49.5561	0	15.9249	175.038	13.2302	33.6735	0	2.9797	56.0885	7.48923	2	2	2	0	0	32.6586	19.312	26.9581	14.3259	3.78496
18	Zone 2	26.9002	26.9002	26.9002	1.89327e-29	4.35117e-15	0.247703	0.247703	0.247703	0	0	2	2	2	0	0	20.1164	20.0969	20.1066	9.5492e-05	0.009772
18	Zone 3	35.3962	0	13.3522	190.286	13.7944	0.358939	0	0.124365	0.01492	0.122147	2	1	1.20707	0.1644	0.405463	22.318	20.1262	21.204	0.376201	0.613353
18	Zone 4	25.6987	25.6987	25.6987	0	0	0	0	0	0	0	1	1	1	0	0	21.8349	21.8264	21.8306	3.60146e-05	0.00600122
19	Zone 1	29.0456	0	7.92294	64.0009	8.00006	6.1431	0	0.558767	1.2782	1.13058	2	1	1.9005	0.089625	0.299374	31.8177	20.7842	25.0403	14.3168	3.78375
19	Zone 2	13.9417	13.9417	13.9417	0	0	0	0	0	0	0	1	1	1	0	0	20.9314	20.9255	20.9284	8.54897e-06	0.00292386
19	Zone 3	13.9417	0	8.44523	31.1151	5.57809	0.13647	0	0.0214037	0.00246594	0.0496582	2	1	1.5458	0.248214	0.498211	21.7078	20.4429	21.0317	0.194013	0.440469
19	Zone 4	10.7664	10.7664	10.7664	0	0	0	0	0	0	0	2	2	2	0	0	20.5924	20.5906	20.5915	8.57479e-07	0.000926002
20	Zone 1	41.8325	0	9.98592	105.568	10.2746	35.0083	0	1.07904	22.9299	4.78852	2	2	2	0	0	35.402	21.3563	26.3827	30.5954	5.53131
20	Zone 2	0	0	0	0	0	0	0	0	0	0	2	2	2	0	0	21.8465	21.8407	21.8436	1.73343e-05	0.00416344
20	Zone 3	16.7737	0	8.83941	13.1194	3.62207	0	0	0	0	0	2	2	2	0	0	21.8356	21.4695	21.5758	0.00546944	0.0739556
20	Zone 4	0	0	0	0	0	0	0	0	0	0	2	2	2	0	0	21.5063	21.4958	21.4998	2.52809e-05	0.00502801
21	Zone 1	34.2805	0	9.42223	77.8616	8.82392	28.0006	0	1.38538	22.569	4.75068	2	1	1.88109	0.104795	0.32372	31.1202	19.9027	24.5815	18.501	4.30128
21	Zone 2	0	0	0	0	0	0	0	0	0	0	1	1	1	0	0	19.9028	19.8926	19.8976	2.59624e-05	0.00509534
21	Zone 3	17.0311	0	12.7507	22.6168	4.75571	0	0	0	0	0	2	1	1.0603	0.0567365	0.238194	22.0018	19.7107	21.0732	0.669641	0.818316
21	Zone 4	7.67694	7.67694	7.67694	0	0	0	0	0	0	0	2	2	2	0	0	21.7481	21.7458	21.747	1.3242e-06	0.00115074
22	Zone 1	62.6005	0	12.6111	292.968	17.1163	46.1317	0	2.47841	59.3261	7.70234	2	1	1.07088	0.0658722	0.256656	34.7732	20.0603	25.0004	19.6605	4.43401
22	Zone 2	0	0	0	0	0	2.528	2.528	2.528	0	0	1	1	1	0	0	23.3412	23.3253	23.3333	6.25681e-05	0.00791
22	Zone 3	55.8209	0	11.5393	350.988	18.7347	12.4834	0	2.22545	11.5093	3.39254	2	1	1.5133	0.250156	0.500156	24.0476	20.7796	22.3171	1.06561	1.03228
22	Zone 4	0	0	0	0	0	2.24991	2.24991	2.24991	0	0	1	1	1	0	0	22.1465	22.1325	22.1392	4.93216e-05	0.00702293
23	Zone 1	65.6899	0	17.9463	521.896	22.845	89.1514	0	5.82723	291.595	17.0762	2	1	1.07412	0.0686464	0.262005	39.414	18.156	26.4211	46.7261	6.83565
23	Zone 2	5.18822	0	3.45881	8.97254	2.99542	0.637023	0.637023	0.637023	0	0	1	1	1	0	0	19.0693	19.0596	19.0644	2.33083e-05	0.00482787
23	Zone 3	49.9852	0	19.0515	314.284	17.728	0.637023	0	0.223077	0.0516561	0.22728	1	1	1	0	0	22.956	19.0462	20.9612	0.726482	0.852339
23	Zone 4	37.1983	36.5976	36.898	0.180434	0.424775	0	0	0	0	0	1	1	1	0	0	22.9821	22.969	22.9756	8.52296e-05	0.00923199
24	Zone 1	37.7991	0	9.7801	96.822	9.83982	19.7692	0	0.595463	7.26486	2.69534	2	2	2	0	0	27.2527	18.473	21.7283	5.78333	2.40486
24	Zone 2	13.1693	13.1693	13.1693	0	0	0	0	0	0	0	2	2	2	0	0	21.4414	21.4392	21.4403	2.48645e-06	0.00157685
24	Zone 3	17.6318	0	6.1418	34.0583	5.83595	0	0	0	0	0	2	2	2	0	0	21.5767	19.6171	20.8357	0.533489	0.730403
24	Zone 4	16.4304	16.4304	16.4304	0	0	0	0	0	0	0	2	2	2	0	0	20.0919	20.0815	20.0867	2.7066e-05	0.0052025
25	Zone 1	21.6653	0	7.73269	56.1562	7.49374	0.247703	0	0.0742061	0.0101714	0.100853	2	1	1.96283	0.0358007	0.189211	31.2601	20.4701	24.8371	13.2174	3.63557
25	Zone 2	3.04277	3.04277	3.04277	0	0	0	0	0	0	0	1	1	1	0	0	22.8516	22.8437	22.8477	1.52456e-05	0.00390456
25	Zone 3	8.10603	2.6995	6.42467	3.54264	1.88219	0	0	0	0	0	2	1	1.15948	0.13422	0.36636	22.8398	21.4312	21.9162	0.145344	0.38124
25	Zone 4	7.9344	7.9344	7.9344	0	0	0	0	0	0	0	2	2	2	0	0	21.4303	21.4286	21.4294	7.17449e-07	0.000847024
26	Zone 1	23.8107	0	8.32287	77.9123	8.8268	24.3298	0	0.996641	17.9808	4.24038	2	1	1.01904	0.0186826	0.136684	32.7672	21.4392	24.9447	12.9419	3.59748
26	Zone 2	20.2922	19.5198	19.7773	0.198848	0.445924	0.13647	0.13647	0.13647	0	0	2	2	2	0	0	21.5272	21.5137	21.5182	6.10744e-05	0.00781501
26	Zone 3	25.6987	0	9.25955	105.632	10.2778	0.247703	0	0.0618659	0.00483846	0.069559	2	2	2	0	0	23.1682	20.9874	22.0095	0.493363	0.702398
26	Zone 4	22.6093	22.6093	22.6093	0	0	0	0	0	0	0	2	2	2	0	0	21.3759	21.3596	21.3678	6.58433e-05	0.00811439
27	Zone 1	41.0602	0	7.75932	94.6051	9.72651	11.9829	0	0.401554	3.55865	1.88644	2	2	2	0	0	32.5359	21.0261	25.5528	17.2014	4.14746
27	Zone 2	0	0	0	0	0	0	0	0	0	0	2	2	2	0	0	21.0207	21.0101	21.0154	2.83077e-05	0.0053205
27	Zone 3	26.1278	0	13.0421	74.6104	8.63773	0	0	0	0	0	2	1	1.7018	0.209546	0.457762	22.6707	20.3467	21.5726	0.84424	0.918826
27	Zone 4	2.6995	2.6995	2.6995	0	0	0	0	0	0	0	1	1	1	0	0	22.5028	22.4987	22.5007	8.15272e-06	0.0028553
28	Zone 1	25.9562	0	9.80686	48.0471	6.9316	21.9383	0	0.975807	16.8545	4.10543	2	2	2	0	0	32.8984	21.4185	25.1769	20.7487	4.55507
28	Zone 2	12.9118	12.9118	12.9118	0	0	0	0	0	0	0	2	2	2	0	0	22.1455	22.1421	22.1438	2.9286e-06	0.00171132
28	Zone 3	13.1693	0	8.06004	27.6358	5.25697	0	0	0	0	0	2	2	2	0	0	22.6884	21.3721	22.0608	0.211402	0.459785
28	Zone 4	9.82239	9.05003	9.56494	0.198844	0.445919	0	0	0	0	0	2	2	2	0	0	21.3719	21.3714	21.3716	6.20093e-08	0.000249017
29	Zone 1	23.9824	0	5.81047	29.4426	5.4261	10.8149	0	0.719439	2.74415	1.65655	2	2	2	0	0	34.8803	20.4937	24.2656	21.0234	4.58513
29	Zone 2	5.53149	5.53149	5.53149	1.18329e-30	1.08779e-15	0	0	0	0	0	2	2	2	0	0	20.4917	20.4878	20.4897	3.74463e-06	0.00193511
29	Zone 3	20.7213	5.53149	14.0521	30.7658	5.54669	0	0	0	0	0	2	1	1.35443	0.229099	0.478643	22.9652	20.288	21.2231	0.935453	0.967188
29	Zone 4	10.7664	10.7664	10.7664	0	0	0	0	0	0	0	2	2	2	0	0	22.9655	22.9653	22.9654	1.5376e-08	0.000124
30	Zone 1	18.5758	0	7.57989	20.7508	4.5553	19.5468	0	0.567865	4.11146	2.02767	2	2	2	0	0	30.8217	20.6333	23.4574	12.8681	3.58721
30	Zone 2	12.7402	12.7402	12.7402	0	0	0	0	0	0	0	2	2	2	0	0	21.4152	21.4114	21.4133	3.50813e-06	0.001873
30	Zone 3	12.9118	9.47912	11.3642	1.56501	1.251	0	0	0	0	0	2	1	1.46545	0.249131	0.49913	22.1249	21.417	21.8729	0.0543798	0.233195
30	Zone 4	9.65076	9.65076	9.65076	0	0	0	0	0	0	0	1	1	1	0	0	22.0832	22.083	22.0831	1.56645e-08	0.000125158

## Sheet: JH125
Sceario
workzone:		JLM
Traffic:		High
Sign placement:		25% increase
Participant	Zone	Throttle_ Max	Throttle_Min	Throttle_Mean	Throttl_Variance	Throttle_SD	Break_Max	Break_Min	Break_Mean	Break_Variance	Break_SD	Lane_Max	Lane_Min	Lane_Mean	Lane_Variance	Lane_SD	Velocity_Max	Velocity_Min	Velocity_Mean	Velocity_Variance	Velocity_SD
1	Zone 1	18.1467	0	9.13047	40.982	6.40172	18.2676	0	0.63285	4.62549	2.1507	1	1	1	0	0	33.4963	21.4493	26.0279	24.3842	4.93804
1	Zone 2	9.65076	9.65076	9.65076	0	0	0	0	0	0	0	1	1	1	0	0	21.9402	21.9399	21.94	1.65123e-08	0.0001285
1	Zone 3	9.65076	8.4493	8.98159	0.14887	0.385837	0	0	0	0	0	2	1	1.2013	0.160987	0.401231	21.9398	21.6098	21.8079	0.0101924	0.100957
1	Zone 4	8.70675	8.70675	8.70675	0	0	0	0	0	0	0	2	2	2	0	0	21.6093	21.6083	21.6088	2.5553e-07	0.0005055
2	Zone 1	30.762	0	6.73046	60.1044	7.7527	0.358939	0	0.065035	0.0103291	0.101632	2	2	2	0	0	32.5494	17.7035	23.136	21.3411	4.61964
2	Zone 2	0	0	0	0	0	0	0	0	0	0	2	2	2	0	0	22.2869	22.2813	22.2841	1.56688e-05	0.00395838
2	Zone 3	20.2922	0	4.89469	45.6747	6.7583	0	0	0	0	0	2	1	1.76528	0.179846	0.424082	22.2761	19.6101	20.5358	0.720758	0.848975
2	Zone 4	20.1206	20.1206	20.1206	0	0	0	0	0	0	0	2	2	2	0	0	20.5154	20.4998	20.5076	6.07231e-05	0.0077925
3	Zone 1	30.4187	0	9.59848	58.5273	7.65031	15.598	0	0.729632	7.26269	2.69494	2	2	2	0	0	32.8483	21.5454	24.9986	17.3904	4.17018
3	Zone 2	7.33366	6.73294	6.93318	0.12029	0.346829	0	0	0	0	0	2	2	2	0	0	22.5819	22.5785	22.5802	2.96907e-06	0.0017231
3	Zone 3	15.2289	0	7.94705	21.0653	4.5897	0	0	0	0	0	2	1	1.41361	0.242855	0.492803	22.5767	21.5309	21.9819	0.111026	0.333205
3	Zone 4	6.73294	6.73294	6.73294	1.18329e-30	1.08779e-15	0	0	0	0	0	2	2	2	0	0	21.7956	21.7925	21.7941	2.4928e-06	0.00157886
4	Zone 1	58.9103	0	10.7069	188.317	13.7229	16.8772	0	0.567346	4.83769	2.19947	2	1	1.1042	0.0933632	0.305554	30.7437	20.3242	24.6456	12.4378	3.52673
4	Zone 2	6.90458	6.73294	6.79015	0.00981998	0.0990958	0	0	0	0	0	1	1	1	0	0	20.5427	20.541	20.5418	7.59646e-07	0.000871577
4	Zone 3	29.818	0	12.0189	119.894	10.9496	0	0	0	0	0	2	1	1.5	0.250318	0.500318	22.3484	20.3418	21.3361	0.377792	0.614648
4	Zone 4	19.6915	19.6915	19.6915	0	0	0	0	0	0	0	1	1	1	0	0	21.5507	21.537	21.5438	4.66353e-05	0.006829
5	Zone 1	15.2289	0	7.84899	21.4521	4.63164	0	0	0	0	0	2	2	2	0	0	24.6588	18.6907	21.5732	3.87612	1.96879
5	Zone 2	0	0	0	0	0	0	0	0	0	0	2	2	2	0	0	18.6858	18.6761	18.681	2.3508e-05	0.0048485
5	Zone 3	22.6093	0	13.8822	37.8392	6.15136	0	0	0	0	0	2	2	2	0	0	21.7604	18.2017	19.7155	1.52736	1.23586
5	Zone 4	11.9678	11.9678	11.9678	0	0	0	0	0	0	0	2	2	2	0	0	21.7641	21.7617	21.7629	1.51659e-06	0.0012315
6	Zone 1	34.4522	0	8.71836	77.7819	8.8194	0	0	0	0	0	2	2	2	0	0	32.562	20.4903	25.5595	19.7298	4.44182
6	Zone 2	34.4522	34.4522	34.4522	0	0	0	0	0	0	0	2	2	2	0	0	22.1724	22.1522	22.1623	0.000101405	0.01007
6	Zone 3	37.9707	0	18.654	238.045	15.4287	0	0	0	0	0	2	1	1.48326	0.250084	0.500084	25.5946	22.1824	24.4209	0.743924	0.86251
6	Zone 4	20.8929	20.8929	20.8929	0	0	0	0	0	0	0	1	1	1	0	0	24.7035	24.6923	24.6979	3.11589e-05	0.00558201
7	Zone 1	21.6653	0	9.45195	34.4777	5.87177	13.5958	0	0.686217	5.30405	2.30305	1	1	1	0	0	34.4694	21.9933	26.1654	21.2516	4.60995
7	Zone 2	11.7962	11.5388	11.6675	0.0331413	0.182047	0	0	0	0	0	1	1	1	0	0	22.7476	22.7469	22.7472	2.62088e-07	0.000511945
7	Zone 3	24.7547	0	13.3351	88.3091	9.39729	0	0	0	0	0	2	1	1.33097	0.221742	0.470895	24.897	22.7091	23.8272	0.570434	0.755271
7	Zone 4	0	0	0	0	0	0	0	0	0	0	2	2	2	0	0	23.7183	23.7128	23.7155	1.51085e-05	0.00388697
8	Zone 1	17.0311	0	8.34238	30.1437	5.49033	0	0	0	0	0	1	1	1	0	0	33.6098	23.0925	25.6717	6.7306	2.59434
8	Zone 2	5.78894	5.78894	5.78894	0	0	0	0	0	0	0	1	1	1	0	0	23.9142	23.9112	23.9127	4.3424e-06	0.00208384
8	Zone 3	8.27767	1.32641	5.09144	4.01213	2.00303	0	0	0	0	0	2	1	1.91033	0.0817436	0.285908	23.9087	21.8259	22.8018	0.329268	0.573818
8	Zone 4	4.24422	3.98676	4.07258	0.0220942	0.148641	0	0	0	0	0	2	2	2	0	0	21.8228	21.8166	21.8197	9.70323e-06	0.003115
9	Zone 1	31.5344	0	8.0822	69.733	8.35063	2.63923	0	0.29519	0.552682	0.743426	2	2	2	0	0	31.112	19.7333	23.8697	11.8397	3.44089
9	Zone 2	27.8442	27.8442	27.8442	1.89327e-29	4.35117e-15	0	0	0	0	0	2	2	2	0	0	21.9218	21.8974	21.9097	0.000149168	0.0122134
9	Zone 3	27.8442	0	0.876057	9.25122	3.04158	0	0	0	0	0	2	1	1.6503	0.227683	0.477161	22.0808	18.1585	20.0873	1.4746	1.21433
9	Zone 4	3.04277	3.04277	3.04277	0	0	0	0	0	0	0	2	2	2	0	0	18.156	18.1508	18.1534	6.66417e-06	0.0025815
10	Zone 1	17.6318	0	9.64674	34.3024	5.85682	19.3799	0	0.600733	6.06376	2.46247	2	2	2	0	0	30.7259	20.2578	24.0826	13.7331	3.70582
10	Zone 2	5.01658	4.75913	4.93076	0.0220942	0.148641	0	0	0	0	0	2	2	2	0	0	21.8776	21.8724	21.875	6.65642e-06	0.00258
10	Zone 3	10.4231	0	6.61572	13.9829	3.73937	0	0	0	0	0	2	1	1.79371	0.16394	0.404895	21.8698	20.5069	21.1236	0.242684	0.49263
10	Zone 4	10.4231	10.2515	10.3659	0.00981998	0.0990958	0	0	0	0	0	2	2	2	0	0	20.6417	20.6405	20.6411	3.86952e-07	0.000622055
11	Zone 1	30.5904	0	9.38155	43.0369	6.56025	23.8293	0	0.51129	6.57753	2.56467	2	1	1.58734	0.24242	0.492362	31.8644	21.3118	25.0185	16.5119	4.06348
11	Zone 2	15.658	15.658	15.658	0	0	0	0	0	0	0	1	1	1	0	0	22.4109	22.4046	22.4077	9.81092e-06	0.00313224
11	Zone 3	15.658	0	8.15645	19.9439	4.46586	0	0	0	0	0	2	1	1.55308	0.247507	0.497501	22.5148	21.6267	21.9857	0.0880302	0.296699
11	Zone 4	9.22166	9.22166	9.22166	0	0	0	0	0	0	0	1	1	1	0	0	21.7273	21.7268	21.727	7.61763e-08	0.000276001
12	Zone 1	27.5009	0	11.6265	75.1512	8.66898	52.3052	0	1.62011	58.3694	7.63998	2	1	1.10545	0.09435	0.307164	36.0645	21.7222	26.3252	31.8888	5.64702
12	Zone 2	0	0	0	0	0	0	0	0	0	0	1	1	1	0	0	21.7167	21.7058	21.7112	2.99702e-05	0.0054745
12	Zone 3	12.9118	0	7.42875	31.3264	5.597	0	0	0	0	0	1	1	1	0	0	21.7003	20.1572	20.6226	0.168289	0.410231
12	Zone 4	12.9118	12.5686	12.7974	0.0392802	0.198192	0	0	0	0	0	1	1	1	0	0	20.9809	20.9769	20.9789	3.85536e-06	0.00196351
13	Zone 1	23.8107	0	7.73982	59.7918	7.73251	0.358939	0	0.0600549	0.00971195	0.0985492	2	2	2	0	0	31.1318	19.8911	23.5179	12.6093	3.55096
13	Zone 2	12.1395	12.1395	12.1395	0	0	0	0	0	0	0	2	2	2	0	0	20.3649	20.3609	20.3629	4.10012e-06	0.00202488
13	Zone 3	13.6842	11.9678	12.844	0.337786	0.581193	0	0	0	0	0	2	2	2	0	0	22.0005	20.3668	21.151	0.229598	0.479163
13	Zone 4	13.3409	13.3409	13.3409	0	0	0	0	0	0	0	2	2	2	0	0	22.0064	22.0026	22.0045	3.66711e-06	0.00191497
14	Zone 1	21.2362	0	9.21366	41.6723	6.45541	43.7401	0	0.954425	32.4672	5.698	2	2	2	0	0	32.5293	19.2825	23.4404	24.5175	4.95151
14	Zone 2	16.2587	16.2587	16.2587	0	0	0	0	0	0	0	2	2	2	0	0	21.1143	21.1098	21.1121	1.0089e-05	0.00317632
14	Zone 3	16.4304	2.6995	8.92308	14.5034	3.80834	0	0	0	0	0	2	1	1.68428	0.216314	0.465096	21.5798	20.8856	21.1133	0.0444797	0.210902
14	Zone 4	8.27767	8.27767	8.27767	0	0	0	0	0	0	0	1	1	1	0	0	21.0042	21.0033	21.0038	2.22917e-07	0.000472141
15	Zone 1	57.7089	0	11.1238	166.129	12.8891	66.5431	0	1.9001	75.4518	8.6863	2	2	2	0	0	32.2174	19.8409	22.2923	8.10788	2.84743
15	Zone 2	8.10603	6.13222	6.79015	1.29865	1.13958	0	0	0	0	0	2	2	2	0	0	21.088	21.0847	21.0864	2.71641e-06	0.00164815
15	Zone 3	16.2587	0	10.9384	33.5916	5.79583	0	0	0	0	0	2	2	2	0	0	22.3061	21.075	21.6177	0.126285	0.355366
15	Zone 4	14.4566	14.2849	14.3994	0.00981907	0.0990912	0	0	0	0	0	2	2	2	0	0	21.7781	21.7723	21.7752	8.27713e-06	0.002877
16	Zone 1	16.2587	0	8.38226	31.3196	5.59639	0.13647	0	0.000161471	2.20142e-05	0.00469193	2	2	2	0	0	30.8337	21.6346	24.8596	9.98586	3.16004
16	Zone 2	13.9417	13.9417	13.9417	0	0	0	0	0	0	0	2	2	2	0	0	22.013	22.0082	22.0106	5.77681e-06	0.0024035
16	Zone 3	14.1133	13.6842	13.9603	0.00646515	0.0804062	0	0	0	0	0	2	1	1.60598	0.239093	0.488972	23.5241	22.0156	22.8057	0.190187	0.436104
16	Zone 4	14.1133	14.1133	14.1133	0	0	0	0	0	0	0	2	2	2	0	0	23.5296	23.526	23.5278	3.12606e-06	0.00176807
17	Zone 1	29.0456	0	5.3389	59.536	7.71596	0	0	0	0	0	2	2	2	0	0	37.8307	20.1927	24.8831	25.2188	5.02183
17	Zone 2	0	0	0	0	0	0	0	0	0	0	2	2	2	0	0	21.4557	21.4449	21.4503	2.93006e-05	0.005413
17	Zone 3	19.1766	0	8.48386	57.0151	7.55084	0	0	0	0	0	2	1	1.60073	0.240145	0.490046	21.4685	19.6583	20.3935	0.305536	0.552753
17	Zone 4	19.1766	19.1766	19.1766	0	0	0	0	0	0	0	1	1	1	0	0	21.4816	21.4816	21.4816	0	0
18	Zone 1	39.8587	0	9.84032	116.05	10.7727	30.2252	0	0.515543	7.20043	2.68336	2	1	1.96423	0.0345015	0.185746	33.8381	21.0173	26.3735	16.6259	4.07749
18	Zone 2	0	0	0	0	0	0	0	0	0	0	1	1	1	0	0	21.012	21.0014	21.0067	2.83184e-05	0.0053215
18	Zone 3	18.1467	0	10.7321	34.6602	5.88729	0	0	0	0	0	1	1	1	0	0	21.9182	20.1331	20.711	0.220544	0.469621
18	Zone 4	17.9751	17.9751	17.9751	0	0	0	0	0	0	0	1	1	1	0	0	21.9343	21.9236	21.9288	2.87538e-05	0.00536226
19	Zone 1	33.3365	0	7.98788	80.9962	8.99979	8.42339	0	0.271811	1.09379	1.04585	2	1	1.78397	0.169394	0.411575	33.4335	20.569	24.8231	17.6971	4.2068
19	Zone 2	12.5686	12.5686	12.5686	0	0	0	0	0	0	0	1	1	1	0	0	20.7231	20.7211	20.7221	2.02407e-06	0.0014227
19	Zone 3	15.2289	9.99403	13.1485	2.70833	1.6457	0	0	0	0	0	2	1	1.99616	0.00383138	0.0618981	22.4015	20.7251	21.4804	0.199236	0.446359
19	Zone 4	15.0573	15.0573	15.0573	0	0	0	0	0	0	0	2	2	2	0	0	22.4101	22.4044	22.4073	8.2513e-06	0.00287251
20	Zone 1	33.8514	0	10.5373	133.878	11.5706	28.0006	0	1.7642	25.2711	5.02704	1	1	1	0	0	38.2774	19.9084	26.6853	39.6644	6.29797
20	Zone 2	0	0	0	0	0	0.52579	0.52579	0.52579	0	0	1	1	1	0	0	19.9034	19.8932	19.8983	2.58979e-05	0.005089
20	Zone 3	23.6391	0	14.4364	83.4674	9.13605	0.52579	0	0.204031	0.0229044	0.151342	2	1	1.11352	0.100762	0.31743	22.7615	19.6325	21.4189	1.09266	1.0453
20	Zone 4	18.9191	18.9191	18.9191	0	0	0	0	0	0	0	2	2	2	0	0	22.4266	22.415	22.4208	3.33333e-05	0.0057735
21	Zone 1	37.7991	0	10.0038	79.4111	8.91129	39.1796	0	0.861401	17.9364	4.23514	2	2	2	0	0	30.5223	18.1053	24.2933	17.3048	4.15991
21	Zone 2	12.5686	12.5686	12.5686	0	0	0	0	0	0	0	2	2	2	0	0	21.1624	21.1585	21.1605	3.80413e-06	0.00195042
21	Zone 3	25.1838	5.18822	15.6328	34.298	5.85645	0	0	0	0	0	2	2	2	0	0	23.8742	20.9992	21.944	0.878027	0.937031
21	Zone 4	17.8035	17.8035	17.8035	0	0	0	0	0	0	0	2	2	2	0	0	23.8823	23.8823	23.8823	0	0
22	Zone 1	45.866	0	9.15812	133.869	11.5702	28.7236	0	1.41386	13.4438	3.66658	2	1	1.98217	0.0175174	0.132353	36.328	20.0354	25.5478	23.9706	4.89598
22	Zone 2	0	0	0	0	0	0.247703	0.247703	0.247703	0	0	1	1	1	0	0	20.724	20.7135	20.7188	2.74419e-05	0.0052385
22	Zone 3	35.6536	0	8.51267	124.174	11.1434	0.52579	0	0.212872	0.0314509	0.177344	2	1	1.82264	0.146076	0.382199	20.9806	18.4012	19.5625	0.551677	0.742749
22	Zone 4	12.7402	12.7402	12.7402	0	0	0	0	0	0	0	1	1	1	0	0	20.9881	20.9832	20.9856	6.0715e-06	0.00246404
23	Zone 1	72.6412	0	18.3137	581.02	24.1043	148.217	0	4.19944	398.053	19.9513	1	1	1	0	0	40.4517	20.4022	26.3493	40.9583	6.39987
23	Zone 2	0	0	0	0	0	0.637023	0.637023	0.637023	0	0	1	1	1	0	0	21.2948	21.2841	21.2895	2.89175e-05	0.0053775
23	Zone 3	27.8442	0	15.4334	102.793	10.1387	0.52579	0	0.0332129	0.0144922	0.120384	2	1	1.52536	0.249682	0.499682	23.6449	21.0787	21.8576	0.494076	0.702905
23	Zone 4	24.4115	24.4115	24.4115	0	0	0	0	0	0	0	2	2	2	0	0	23.6592	23.652	23.6556	2.54327e-05	0.00504309
24	Zone 1	28.4449	0	7.86156	50.6355	7.11586	12.8727	0	0.237972	0.655621	0.809704	2	2	2	0	0	26.6605	19.0408	21.9873	6.42247	2.53426
24	Zone 2	6.30385	6.30385	6.30385	0	0	0	0	0	0	0	2	2	2	0	0	20.1585	20.1558	20.1571	1.76774e-06	0.00132956
24	Zone 3	8.27767	6.30385	6.99029	0.115636	0.340053	0	0	0	0	0	2	1	1.65566	0.226036	0.475433	20.1545	19.4747	19.7835	0.0358462	0.189331
24	Zone 4	7.16203	7.16203	7.16203	0	0	0	0	0	0	0	2	2	2	0	0	19.474	19.4726	19.4733	4.62508e-07	0.000680079
25	Zone 1	38.7431	0	9.67962	71.5721	8.46003	2.41676	0	0.0164216	0.0361699	0.190184	2	2	2	0	0	29.1759	21.165	24.5741	9.50567	3.08313
25	Zone 2	0	0	0	0	0	2.41676	2.41676	2.41676	0	0	2	2	2	0	0	22.8919	22.8843	22.8881	2.93225e-05	0.00541502
25	Zone 3	18.4042	0	6.03101	63.2359	7.9521	2.41676	0	0.617198	0.493234	0.702306	2	2	2	0	0	22.8766	19.9706	21.0388	0.627202	0.791961
25	Zone 4	18.1467	18.1467	18.1467	0	0	0.247703	0.247703	0.247703	0	0	2	2	2	0	0	21.3965	21.3849	21.3907	3.35531e-05	0.0057925
26	Zone 1	30.4187	0	9.42057	65.3876	8.08626	12.2053	0	0.611253	4.04327	2.01079	2	1	1.01204	0.0119007	0.109091	32.9096	21.2209	24.8858	16.729	4.09011
26	Zone 2	18.4042	18.4042	18.4042	0	0	0	0	0	0	0	2	2	2	0	0	23.5137	23.5041	23.509	2.28974e-05	0.00478512
26	Zone 3	19.3482	0	11.4946	79.5803	8.92078	0	0	0	0	0	2	1	1.57101	0.245317	0.495295	25.3893	23.5185	24.5362	0.2697	0.519327
26	Zone 4	0	0	0	0	0	0	0	0	0	0	2	2	2	0	0	23.8021	23.7903	23.7962	3.52539e-05	0.0059375
27	Zone 1	31.1911	0	8.62283	68.9896	8.306	34.0072	0	0.953938	17.1276	4.13855	2	2	2	0	0	34.3977	19.0115	25.8244	22.9659	4.79228
27	Zone 2	30.9336	30.9336	30.9336	0	0	0.247703	0.247703	0.247703	0	0	2	2	2	0	0	20.3163	20.2902	20.3033	0.000170616	0.013062
27	Zone 3	31.3627	4.24422	15.1446	74.9475	8.65722	0.52579	0	0.253507	0.0241875	0.155523	2	1	1.62968	0.233495	0.483214	22.9925	20.3294	22.4496	0.418721	0.647086
27	Zone 4	17.9751	17.9751	17.9751	0	0	0	0	0	0	0	1	1	1	0	0	22.7462	22.7368	22.7415	2.22032e-05	0.00471203
28	Zone 1	23.0384	0	10.0676	42.9908	6.55673	31.1151	0	0.973557	20.9091	4.57264	2	2	2	0	0	31.3171	19.9387	24.5367	15.8704	3.98376
28	Zone 2	0	0	0	0	0	0	0	0	0	0	2	2	2	0	0	21.7604	21.7494	21.7549	3.00414e-05	0.005481
28	Zone 3	13.6842	0	7.10271	8.45571	2.90787	0	0	0	0	0	2	1	1.7375	0.193836	0.440268	21.744	20.7039	20.9774	0.060992	0.246965
28	Zone 4	10.2515	10.2515	10.2515	0	0	0	0	0	0	0	2	2	2	0	0	20.8066	20.8063	20.8065	7.8408e-08	0.000280014
29	Zone 1	35.9969	0	9.90906	87.0473	9.32991	30.6146	0	0.691094	13.3626	3.65549	2	1	1.56624	0.245661	0.495642	32.6752	21.1228	25.4208	18.3279	4.28111
29	Zone 2	18.5758	18.5758	18.5758	0	0	0	0	0	0	0	1	1	1	0	0	22.7059	22.7006	22.7033	1.42899e-05	0.00378019
29	Zone 3	18.5758	0	12.7129	65.5561	8.09667	0.13647	0	0.00233615	0.000313804	0.0177145	2	1	1.37518	0.234754	0.484515	24.8267	22.7113	23.9488	0.339924	0.58303
29	Zone 4	0	0	0	0	0	0	0	0	0	0	1	1	1	0	0	23.6105	23.6046	23.6075	1.73578e-05	0.00416627
30	Zone 1	30.4187	0	8.8663	54.1711	7.3601	10.7037	0	0.543703	3.37689	1.83763	2	2	2	0	0	31.4278	20.1089	23.7674	16.3124	4.03886
30	Zone 2	23.9824	23.21	23.7249	0.198848	0.445924	0	0	0	0	0	1	1	1	0	0	21.2626	21.2423	21.2525	0.000102051	0.010102
30	Zone 3	23.21	0	13.964	86.8216	9.31781	0	0	0	0	0	2	1	1.44068	0.246803	0.496792	23.7475	20.4505	21.8703	1.05623	1.02773
30	Zone 4	0	0	0	0	0	0	0	0	0	0	1	1	1	0	0	23.6181	23.6122	23.6151	1.73814e-05	0.0041691

## Sheet: JL75
Sceario
workzone:		JLM
Traffic:		Low
Sign placement:		25% reduction
Participant	Zone	Throttle_ Max	Throttle_Min	Throttle_Mean	Throttl_Variance	Throttle_SD	Break_Max	Break_Min	Break_Mean	Break_Variance	Break_SD	Lane_Max	Lane_Min	Lane_Mean	Lane_Variance	Lane_SD	Velocity_Max	Velocity_Min	Velocity_Mean	Velocity_Variance	Velocity_SD
1	Zone 1	47.4965	0	11.8846	362.672	19.044	9.92505	0	1.08735	3.89775	1.97427	1	1	1	0	0	36.5795	21.6962	28.7846	25.5435	5.05405
1	Zone 2	12.1395	12.1395	12.1395	0	0	0	0	0	0	0	1	1	1	0	0	21.7319	21.7292	21.7305	1.75301e-06	0.00132401
1	Zone 3	12.3969	11.9678	12.2131	0.0153141	0.12375	0	0	0	0	0	1	1	1	0	0	22.6511	21.7332	22.2087	0.0709246	0.266317
1	Zone 4	12.3969	12.1395	12.2682	0.0220944	0.148642	0	0	0	0	0	1	1	1	0	0	22.6541	22.6521	22.6531	1.40083e-06	0.00118357
2	Zone 1	20.1206	0	6.58472	31.472	5.60999	47.1328	0	1.23141	32.1603	5.67101	2	2	2	0	0	32.4518	19.8281	23.3099	13.6749	3.69796
2	Zone 2	9.65076	9.65076	9.65076	0	0	0	0	0	0	0	2	2	2	0	0	21.1988	21.1985	21.1986	1.2675e-08	0.000112583
2	Zone 3	11.9678	9.65076	10.193	0.84571	0.919625	0	0	0	0	0	2	1	1.70939	0.206417	0.454332	21.5078	21.1989	21.2706	0.00582173	0.0763003
2	Zone 4	11.7962	11.7962	11.7962	0	0	0	0	0	0	0	1	1	1	0	0	21.5116	21.5091	21.5103	1.61427e-06	0.00127054
3	Zone 1	25.5271	0	8.79154	49.6099	7.04343	28.223	0	1.29695	26.9702	5.19328	2	2	2	0	0	32.4822	21.8119	25.1552	10.6798	3.268
3	Zone 2	10.4231	10.4231	10.4231	0	0	0	0	0	0	0	2	2	2	0	0	22.9199	22.9197	22.9198	1.69963e-08	0.00013037
3	Zone 3	21.2362	8.10603	12.1944	21.475	4.63411	0	0	0	0	0	2	1	1.69631	0.211753	0.460167	23.7526	22.5183	22.9348	0.109022	0.330185
3	Zone 4	14.1133	14.1133	14.1133	0	0	0	0	0	0	0	2	2	2	0	0	23.7579	23.7545	23.7562	2.89817e-06	0.0017024
4	Zone 1	35.0529	0	9.48182	140.653	11.8597	16.1541	0	0.904503	6.46639	2.54291	2	1	1.33948	0.22431	0.473614	31.6571	21.2557	25.8344	11.6652	3.41543
4	Zone 2	25.9562	25.9562	25.9562	0	0	0	0	0	0	0	1	1	1	0	0	23.0343	23.0264	23.0303	3.12208e-05	0.00558756
4	Zone 3	26.2995	0	11.7069	151.826	12.3218	0	0	0	0	0	2	1	1.7013	0.209782	0.458019	25.2625	23.0422	24.2167	0.416499	0.645367
4	Zone 4	0	0	0	0	0	0	0	0	0	0	2	2	2	0	0	23.1029	23.0913	23.0985	3.05926e-05	0.00553106
5	Zone 1	12.7402	0	6.79712	23.9982	4.89879	0	0	0	0	0	2	2	2	0	0	25.517	19.3866	21.9778	6.02221	2.45402
5	Zone 2	6.30385	6.30385	6.30385	0	0	0	0	0	0	0	2	2	2	0	0	19.45	19.4479	19.4489	1.14919e-06	0.001072
5	Zone 3	20.7213	0	5.38022	48.5643	6.96881	0	0	0	0	0	2	1	1.75196	0.186727	0.432119	19.4621	17.9939	18.7525	0.212961	0.461477
5	Zone 4	11.9678	11.9678	11.9678	0	0	0	0	0	0	0	2	2	2	0	0	18.199	18.1935	18.1962	7.621e-06	0.00276062
6	Zone 1	29.0456	5.78894	20.9405	32.39	5.69122	0	0	0	0	0	2	2	2	0	0	34.7019	31.618	33.4751	0.580093	0.761638
6	Zone 2	29.0456	29.0456	29.0456	0	0	0	0	0	0	0	2	2	2	0	0	34.71	34.7059	34.708	8.14465e-06	0.00285388
6	Zone 3	29.0456	0	14.3158	129.648	11.3863	23.1619	0	3.28797	49.9528	7.06773	2	2	2	0	0	35.3061	31.76	34.6496	0.836819	0.914778
6	Zone 4	0	0	0	0	0	3.64034	2.41676	3.02855	0.748565	0.865197	2	2	2	0	0	31.7484	31.7369	31.7427	6.62516e-05	0.00813951
7	Zone 1	21.4936	0	5.62713	46.3393	6.8073	0	0	0	0	0	2	2	2	0	0	31.7592	20.7204	25.8478	16.2007	4.02501
7	Zone 2	6.13222	6.13222	6.13222	1.18329e-30	1.08779e-15	0	0	0	0	0	2	2	2	0	0	20.7188	20.7156	20.7172	2.58888e-06	0.001609
7	Zone 3	11.0238	5.96058	8.99037	2.06234	1.43608	0	0	0	0	0	2	2	2	0	0	20.714	20.4827	20.5404	0.00476923	0.0690596
7	Zone 4	11.0238	11.0238	11.0238	0	0	0	0	0	0	0	2	2	2	0	0	20.7096	20.7074	20.7085	1.16748e-06	0.0010805
8	Zone 1	26.9002	0	5.98672	52.3742	7.237	0	0	0	0	0	2	2	2	0	0	30.6532	19.8075	24.8942	15.42	3.92683
8	Zone 2	0	0	0	0	0	0	0	0	0	0	2	2	2	0	0	21.2545	21.2437	21.2491	2.88476e-05	0.005371
8	Zone 3	8.27767	0	2.96672	12.6421	3.55558	0	0	0	0	0	2	1	1.72664	0.198862	0.44594	21.2384	18.4653	19.3427	0.806543	0.898077
8	Zone 4	8.27767	8.10603	8.22045	0.00981998	0.0990958	0	0	0	0	0	2	2	2	0	0	18.5341	18.5337	18.5339	5.78423e-08	0.000240504
9	Zone 1	20.7213	0	7.31864	47.1703	6.86807	7.70037	0	0.440098	1.12111	1.05882	2	2	2	0	0	31.1628	21.4682	25.1149	10.8108	3.28797
9	Zone 2	0	0	0	0	0	0	0	0	0	0	2	2	2	0	0	23.2715	23.2661	23.2688	1.45908e-05	0.00381979
9	Zone 3	23.9824	0	8.37282	73.7361	8.58697	2.528	0	0.734616	0.743038	0.861996	2	1	1.77806	0.172903	0.415816	23.2599	20.9807	21.6847	0.412226	0.642048
9	Zone 4	23.8107	23.8107	23.8107	0	0	0.13647	0.13647	0.13647	0	0	2	2	2	0	0	22.4529	22.4452	22.449	2.91619e-05	0.00540017
10	Zone 1	13.9417	0	7.65866	16.3363	4.04181	0.13647	0	0.000862741	0.000117028	0.0108179	2	2	2	0	0	25.2567	20.9308	21.7309	1.1119	1.05447
10	Zone 2	13.9417	13.9417	13.9417	0	0	0	0	0	0	0	2	2	2	0	0	21.3652	21.36	21.3626	6.90167e-06	0.0026271
10	Zone 3	17.9751	0	10.5016	54.5588	7.38639	0	0	0	0	0	2	1	1.53662	0.248991	0.49899	23.0766	21.3681	22.3649	0.284458	0.533346
10	Zone 4	0	0	0	0	0	0	0	0	0	0	2	2	2	0	0	21.7477	21.7367	21.7422	3.00085e-05	0.005478
11	Zone 1	16.602	0	7.46504	40.8855	6.39418	12.984	0	0.485894	3.12291	1.76718	2	2	2	0	0	31.4486	22.3606	26.4307	14.0115	3.7432
11	Zone 2	9.22166	9.22166	9.22166	0	0	0	0	0	0	0	2	2	2	0	0	22.3601	22.3591	22.3596	2.68852e-07	0.00051851
11	Zone 3	12.1395	6.13222	9.4395	0.817767	0.904305	0	0	0	0	0	2	1	1.85979	0.120712	0.347436	22.3586	22.1132	22.2082	0.00446786	0.066842
11	Zone 4	9.47912	9.47912	9.47912	0	0	0	0	0	0	0	2	2	2	0	0	22.1129	22.1123	22.1126	6.7897e-08	0.000260571
12	Zone 1	18.1467	0	5.68055	39.8066	6.30925	0	0	0	0	0	2	2	2	0	0	31.8003	20.7438	24.6961	13.9431	3.73405
12	Zone 2	10.5947	10.5947	10.5947	0	0	0	0	0	0	0	2	2	2	0	0	22.6051	22.6048	22.6049	2.32663e-08	0.000152533
12	Zone 3	56.1641	0	17.8489	415.1	20.374	61.3707	0	5.53289	231.182	15.2047	2	1	1.81951	0.148093	0.384828	22.6216	16.377	20.488	5.01133	2.2386
12	Zone 4	0	0	0	0	0	0	0	0	0	0	2	2	2	0	0	21.1288	21.1181	21.1235	2.85958e-05	0.0053475
13	Zone 1	27.0718	0	6.6562	52.4891	7.24494	2.24991	0	0.101492	0.123389	0.351268	2	2	2	0	0	31.2073	20.2707	23.9018	9.69098	3.11303
13	Zone 2	25.3555	25.3555	25.3555	0	0	0	0	0	0	0	2	2	2	0	0	24.2864	24.2723	24.2794	4.95053e-05	0.007036
13	Zone 3	25.3555	0	11.2884	128.25	11.3247	0	0	0	0	0	2	2	2	0	0	26.1693	24.1011	25.2048	0.338486	0.581796
13	Zone 4	0	0	0	0	0	0	0	0	0	0	2	2	2	0	0	24.0951	24.0831	24.0891	3.6036e-05	0.006003
14	Zone 1	25.5271	0	8.43059	40.8483	6.39127	22.4389	0	0.937469	17.0763	4.13235	2	2	2	0	0	31.3438	21.6888	24.9289	10.6702	3.26653
14	Zone 2	6.56131	6.56131	6.56131	0	0	0	0	0	0	0	2	2	2	0	0	21.6871	21.6838	21.6854	2.88151e-06	0.0016975
14	Zone 3	12.5686	6.56131	7.81589	3.92881	1.98212	0	0	0	0	0	2	2	2	0	0	21.6821	20.8123	21.1456	0.0646251	0.254215
14	Zone 4	10.5947	10.4231	10.4803	0.00981895	0.0990906	0	0	0	0	0	2	2	2	0	0	21.0195	21.0181	21.0188	4.96327e-07	0.000704505
15	Zone 1	23.6391	0	12.5087	53.9635	7.34599	23.9405	0	1.53497	26.7532	5.17235	2	2	2	0	0	30.6254	21.5708	24.6105	12.2243	3.49633
15	Zone 2	22.8667	22.8667	22.8667	0	0	0	0	0	0	0	2	2	2	0	0	25.3845	25.3788	25.3816	1.62564e-05	0.00403192
15	Zone 3	23.0384	0	9.20544	71.8935	8.479	0	0	0	0	0	2	2	2	0	0	26.2809	24.4227	25.2852	0.346137	0.588334
15	Zone 4	7.5053	7.33366	7.39088	0.00981998	0.0990958	0	0	0	0	0	2	2	2	0	0	24.4205	24.4161	24.4183	4.72845e-06	0.0021745
16	Zone 1	27.0718	0	6.40681	47.7382	6.90928	5.53131	0	0.639534	1.47192	1.21323	2	2	2	0	0	33.8501	22.0871	25.7653	16.9658	4.11895
16	Zone 2	12.1395	12.1395	12.1395	0	0	0	0	0	0	0	2	2	2	0	0	22.6867	22.6847	22.6857	1.00501e-06	0.0010025
16	Zone 3	12.5686	12.1395	12.3672	0.0104217	0.102087	0	0	0	0	0	2	1	1.67308	0.220347	0.469411	23.4136	22.6877	23.0609	0.0445789	0.211137
16	Zone 4	12.3969	12.3969	12.3969	0	0	0	0	0	0	0	2	2	2	0	0	23.4166	23.4146	23.4156	9.23596e-07	0.000961039
17	Zone 1	33.5082	0	6.9549	115.472	10.7458	0.13647	0	0.00276525	0.000369865	0.0192319	1	1	1	0	0	33.6371	21.7092	28.3802	13.5955	3.68721
17	Zone 2	8.70675	8.70675	8.70675	0	0	0	0	0	0	0	1	1	1	0	0	21.7087	21.7076	21.7081	2.92681e-07	0.000541
17	Zone 3	12.1395	8.70675	11.614	0.819144	0.905066	0	0	0	0	0	1	1	1	0	0	22.4232	21.674	22.0193	0.0550254	0.234575
17	Zone 4	11.9678	11.9678	11.9678	0	0	0	0	0	0	0	1	1	1	0	0	22.4262	22.4242	22.4252	9.9102e-07	0.0009955
18	Zone 1	17.6318	0	13.9945	38.4975	6.20464	0.247703	0.13647	0.16075	0.00211206	0.0459572	2	1	1.99251	0.0074331	0.0862154	31.2601	28.0207	29.8082	1.24406	1.11537
18	Zone 2	17.3744	17.3744	17.3744	0	0	0.247703	0.247703	0.247703	0	0	1	1	1	0	0	29.8314	29.8302	29.8308	7.0805e-07	0.000841457
18	Zone 3	17.3744	0	8.07779	69.4276	8.33232	0.247703	0.13647	0.152109	0.00149763	0.0386993	1	1	1	0	0	30.1312	27.9666	29.4919	0.44285	0.66547
18	Zone 4	0	0	0	0	0	0.13647	0.13647	0.13647	0	0	1	1	1	0	0	27.9597	27.9527	27.9562	2.42626e-05	0.00492571
19	Zone 1	19.6915	0	9.18221	45.4321	6.74034	8.59024	0	0.717288	2.59328	1.61037	2	2	2	0	0	31.751	23.4877	26.1673	9.73513	3.12012
19	Zone 2	11.9678	11.9678	11.9678	0	0	0.13647	0.13647	0.13647	0	0	2	2	2	0	0	24.1894	24.1885	24.1889	2.02087e-07	0.000449541
19	Zone 3	12.3969	11.9678	12.0721	0.0108845	0.104329	0.13647	0	0.0193827	0.00227276	0.0476735	2	1	1.67101	0.221074	0.470186	24.4563	24.1898	24.3268	0.00601415	0.077551
19	Zone 4	12.1395	11.9678	12.0251	0.0098201	0.0990964	0.13647	0	0.04549	0.00620802	0.078791	1	1	1	0	0	24.4572	24.4566	24.4569	7.64623e-08	0.000276518
20	Zone 1	32.9075	0	11.6955	134.119	11.581	25.4422	0	1.75478	32.46	5.69737	2	2	2	0	0	33.5851	21.4852	26.2598	15.8762	3.9845
20	Zone 2	5.01658	5.01658	5.01658	0	0	0	0	0	0	0	2	2	2	0	0	21.4827	21.4776	21.4802	8.61908e-06	0.00293583
20	Zone 3	16.4304	4.75913	12.2195	14.2832	3.77932	0	0	0	0	0	2	2	2	0	0	22.6743	21.1207	21.6995	0.232104	0.481772
20	Zone 4	14.8857	14.714	14.7998	0.01473	0.121367	0	0	0	0	0	2	2	2	0	0	22.6795	22.6769	22.6782	3.41388e-06	0.00184767
21	Zone 1	15.4864	0	8.77557	28.7621	5.36303	8.20093	0	0.804123	3.40522	1.84533	2	2	2	0	0	30.857	22.7233	25.7598	10.9524	3.30944
21	Zone 2	11.3671	11.3671	11.3671	0	0	0	0	0	0	0	2	2	2	0	0	23.0239	23.0233	23.0236	7.70163e-08	0.000277518
21	Zone 3	11.3671	11.0238	11.1584	0.0149952	0.122455	0	0	0	0	0	2	2	2	0	0	23.231	23.0242	23.1308	0.00350733	0.0592227
21	Zone 4	11.0238	11.0238	11.0238	0	0	0	0	0	0	0	2	2	2	0	0	23.2313	23.2312	23.2313	1.5138e-08	0.000123037
22	Zone 1	46.2951	0	11.6132	285.323	16.8915	13.5958	0	0.8533	3.38172	1.83895	2	2	2	0	0	38.2033	25.9286	32.0357	15.9785	3.99732
22	Zone 2	13.9417	13.9417	13.9417	0	0	0.637023	0.637023	0.637023	0	0	2	2	2	0	0	25.9351	25.9351	25.9351	0	0
22	Zone 3	25.9562	0	9.6245	52.1224	7.21959	0.748256	0	0.348685	0.0632826	0.25156	2	1	1.70571	0.207997	0.456067	25.9591	24.7287	25.2437	0.157388	0.396722
22	Zone 4	8.4493	8.4493	8.4493	0	0	0	0	0	0	0	2	2	2	0	0	25.1127	25.1108	25.1118	1.72237e-06	0.00131239
23	Zone 1	59.0819	0	40.5849	583.929	24.1646	110.564	0	5.58292	422.75	20.5609	2	2	2	0	0	43.3038	27.3271	40.5402	6.02656	2.45491
23	Zone 2	0	0	0	0	0	109.396	109.396	109.396	0	0	2	2	2	0	0	27.2055	27.084	27.1447	0.00737955	0.0859043
23	Zone 3	34.6238	0	17.8891	172.341	13.1279	109.396	0	4.40807	342.65	18.5108	2	1	1.26918	0.197005	0.443852	26.9626	23.0392	24.2792	1.05836	1.02877
23	Zone 4	0	0	0	0	0	0	0	0	0	0	2	2	2	0	0	25.454	25.4477	25.4509	2.00724e-05	0.00448023
24	Zone 1	29.0456	0	9.62244	82.7259	9.09538	23.3287	0	1.05948	14.4236	3.79784	2	2	2	0	0	28.0306	19.5119	22.9774	7.11715	2.6678
24	Zone 2	12.3969	12.3969	12.3969	0	0	0	0	0	0	0	2	2	2	0	0	22.1626	22.1601	22.1613	1.54629e-06	0.0012435
24	Zone 3	12.1395	8.27767	9.70884	1.30326	1.1416	0.13647	0	0.0659756	0.00465708	0.0682428	2	2	2	0	0	22.3111	22.0314	22.2127	0.00527157	0.0726056
24	Zone 4	8.4493	8.4493	8.4493	0	0	0	0	0	0	0	2	2	2	0	0	22.0307	22.029	22.0298	6.57094e-07	0.000810614
25	Zone 1	20.4638	0	7.67043	51.7891	7.19647	0.247703	0	0.0571441	0.00527617	0.0726373	2	2	2	0	0	31.1643	21.9112	25.765	10.4012	3.22509
25	Zone 2	0	0	0	0	0	0	0	0	0	0	2	2	2	0	0	24.0685	24.0567	24.0627	3.51252e-05	0.00592665
25	Zone 3	12.9118	0	2.79934	21.7858	4.66753	0	0	0	0	0	2	2	2	0	0	24.0502	20.8079	22.0955	1.09189	1.04493
25	Zone 4	12.5686	12.5686	12.5686	0	0	0	0	0	0	0	2	2	2	0	0	21.0611	21.0573	21.0592	3.6634e-06	0.001914
26	Zone 1	30.762	0	6.7381	93.6748	9.67857	11.3155	0	0.423259	1.65303	1.2857	1	1	1	0	0	31.7556	20.2139	24.0725	10.3734	3.22078
26	Zone 2	0	0	0	0	0	0	0	0	0	0	1	1	1	0	0	23.8423	23.8304	23.8364	3.53668e-05	0.005947
26	Zone 3	5.53149	0	3.87182	5.41181	2.32633	0	0	0	0	0	1	1	1	0	0	23.8245	21.2988	22.2881	0.470546	0.685964
26	Zone 4	5.53149	5.53149	5.53149	1.18329e-30	1.08779e-15	0	0	0	0	0	1	1	1	0	0	21.2967	21.2924	21.2945	4.51563e-06	0.002125
27	Zone 1	26.1278	0	8.82957	101.309	10.0652	0.13647	0	0.013723	0.00168508	0.0410497	2	2	2	0	0	33.5265	23.2208	28.0736	12.9859	3.60359
27	Zone 2	15.4864	15.4864	15.4864	0	0	0	0	0	0	0	2	2	2	0	0	24.8079	24.8057	24.8068	2.38056e-06	0.00154291
27	Zone 3	15.658	7.33366	10.1041	4.76929	2.18387	0	0	0	0	0	2	1	1.49118	0.25029	0.50029	24.8926	24.2568	24.735	0.038326	0.19577
27	Zone 4	7.5053	7.5053	7.5053	0	0	0	0	0	0	0	1	1	1	0	0	24.2547	24.2526	24.2537	2.2345e-06	0.00149482
28	Zone 1	31.1911	0	7.47882	66.6234	8.16231	13.707	0	1.313	7.67822	2.77096	2	2	2	0	0	33.3972	19.1273	24.6394	22.6464	4.75882
28	Zone 2	20.2922	20.2922	20.2922	0	0	0	0	0	0	0	2	2	2	0	0	23.1978	23.1916	23.1947	1.93193e-05	0.00439538
28	Zone 3	20.4638	1.06895	11.1169	59.9078	7.74001	0.13647	0	0.00116475	0.000157821	0.0125627	2	2	2	0	0	24.6788	23.204	23.8915	0.16148	0.401845
28	Zone 4	4.41585	4.41585	4.41585	0	0	0	0	0	0	0	2	2	2	0	0	23.4496	23.4462	23.4479	5.65152e-06	0.00237729
29	Zone 1	17.6318	0	9.96758	55.7755	7.4683	33.3954	0	0.847761	16.2223	4.02769	2	2	2	0	0	30.0222	20.5681	24.0744	11.1096	3.33311
29	Zone 2	17.3744	17.3744	17.3744	0	0	0	0	0	0	0	2	2	2	0	0	24.6923	24.6854	24.6888	1.17958e-05	0.0034345
29	Zone 3	17.6318	17.2027	17.3675	0.00214787	0.0463451	0	0	0	0	0	2	1	1.31442	0.21589	0.46464	26.6321	24.6957	25.7073	0.312495	0.559013
29	Zone 4	17.3744	17.3744	17.3744	0	0	0	0	0	0	0	1	1	1	0	0	26.6396	26.6346	26.6371	6.31022e-06	0.00251201
30	Zone 1	23.6391	0	11.5608	82.3567	9.07506	18.6569	0	1.15387	15.2477	3.90483	2	1	1.98808	0.0117862	0.108564	31.3488	21.1134	25.0585	8.90918	2.98482
30	Zone 2	0	0	0	0	0	0	0	0	0	0	1	1	1	0	0	27.4584	27.4516	27.455	2.34065e-05	0.00483802
30	Zone 3	0	0	0	0	0	0	0	0	0	0	1	1	1	0	0	27.4447	23.2672	25.2998	1.45917	1.20796
30	Zone 4	0	0	0	0	0	0	0	0	0	0	1	1	1	0	0	23.2614	23.2556	23.2585	1.69013e-05	0.00411112

[truncated: 2 more sheets: JL100, JL125]
