# Supplementary material for: Drivers׳ merging behavior data in highway work zones
Source: Data Brief. 2016 Jan 30;6:829–32. doi: 10.1016/j.dib.2016.01.047 (PMC4749935; doi:10.1016/j.dib.2016.01.047)
Supplement: Supplementary file 4 — Supplementary material [file mmc4.xlsx]

## Sheet: CH75
Raw Score
Participant #	Mental	Physical	Temporal	Performance	Efficiency	Frustration
1	67	38	59	79	44	59
2	90	6	10	6	62	4
3	41	5	14	27	5	2
4	31	28	46	25	28	15
5	78	16	18	11	20	14
6	16	3	39	25	18	38
7	29	1	18	6	2	2
8	91	19	100	82	89	21
9	48	66	74	12	47	18
10	0	1	2	2	2	2
11	76	54	69	15	22	32
12	72	61	69	21	67	49
13	95	14	73	15	69	12.5
14	15	2	13	8	12	2
15	89.5	23	54.5	40	88.5	35
16	51	24	77	9	105.5	19.5
17	67.5	36.5	78.5	39.5	25.5	12
18	9	12	17	5	9.5	4
19	10	11	11	47	4	30
20	1	2	2	3	0	0
21	74	9	58	55	55	59
22	72	66.5	83	61	69	60
23	50.5	45.5	41.5	30	43	24
24	6	8.5	9	5.5	7	6
25	19	5	20	2.5	10	3
26	51	6	51	58.5	12	49.5
27	8	7	18	8	9.5	11
28	3	3	3	6	2.5	1.5
29	50	7	26	10.5	31.5	36
30	84	48	86	20	34	53

## Sheet: CH100
Raw Score
Participant #	Mental	Physical	Temporal	Performance	Efficiency	Frustration
1	61	48	59	59	50	58
2	101	6	59	8	60	6
3	50	6	19	25	13	2
4	31	21	50	34	43	16
5	63	17	17	11	9	8
6	4	0	12	13	2	2
7	88	3	88	12	57	12
8	102	9	102	67	86	23
9	65	54	45	17	54	25
10	2	1	1	2	1	3
11	73	60	79	22	19	2
12	9	10	11	13	10	12
13	17	23	78	7.5	11.5	10
14	30	5	20	12	15	1
15	73	30	44	36	79	29
16	16	28	26	6	98.5	3.5
17	69.5	42.5	77	41	47	12
18	9.5	5	10	1	6	6
19	40.5	18	42	64	29	64
20	0	0	0	2	0	0
21	80	8.5	69.5	64	63	58
22	68	60.5	80	35	77	59
23	32	34	29.5	30.5	35	13
24	5.5	6.5	6	5	23	11
25	14	3	14	2	7	8.5
26	6	5	49.5	52	22	52
27	19	18	32.5	7	8.5	11
28	1.5	2	1	3.5	2	1
29	30	6	8	7	12	12
30	25	8	32.5	14	22	21

## Sheet: CH125
Raw Score
Participant #	Mental	Physical	Temporal	Performance	Efficiency	Frustration
1	58	51	52	52	50	43
2	100	9	66	7	58	3
3	63	10	73	31	41	6
4	25	15	28	37	24	14
5	73	14	26	11	25	14
6	4	3	9	20	11	12
7	82	2	67	13	43	2
8	99	20	98	85	97	7
9	55	59	40	9	29	43
10	1	1	1	0	1	0
11	72	51	80	74	66	55
12	13	14	14	14	15	14
13	40	18	32	18.5	14	7
14	19	5	10	7	3	2
15	77.5	33	50	38.5	71	15
16	36	29	33	22	105	2
17	79	42	80	39	47	32
18	29	18	29.5	9	29	27.5
19	50	14	48.5	27	48	62
20	1	2	0	3	0	2.5
21	86.5	13.5	75	47	67	59
22	50	50	61	47	72	66
23	36	43.5	31	41	50	17
24	5	4	3	4.5	3.5	4
25	8	2	11	1	9	2.5
26	3	3	51	50	49	48
27	10	9	11	10	10	10.5
28	2	2	1	8	3.5	2.5
29	6	7	7	7	5	4
30	32	30	40	30	37	23

## Sheet: CL75
Raw Score
Participant #	Mental	Physical	Temporal	Performance	Efficiency	Frustration
1	48	48	49	41	33	30
2	89	3	6	22	50	4
3	54	6	23	7	22	2
4	38	8	62	39	38	14
5	59	16	10	9	8	6
6	55	8	77	55	42	75
7	70	5	57	3	45	2
8	92	22	101	86	95	26
9	3	3	104	0	6	3
10	0	1	1	2	2	2
11	9	23	4	2	9	0
12	3	4	3	14	5	3
13	22	4.5	21	12	10	7
14	5	1	2	3	3	2.5
15	77	23	39	34	75	37
16	15	15	25	22	90.5	2
17	62	28	79	47	42	19
18	14	14	10	3.5	7.5	8.5
19	36.5	10	30	39	23	46.5
20	2	1	2	1	5.5	1
21	79	6	55	46	50	47.5
22	9	10	67	12	15	13
23	42	42	29	17	22	12
24	5	6	5	3.5	5	5
25	4	3	5	1	4	7.5
26	6	5.5	10	13	9	3.5
27	0	1	1	0.5	0	1
28	1.5	1.5	1	6	1.5	1
29	5	5.5	8	9	12.5	6.5
30	71	41.5	76.5	34.5	76	60.5

## Sheet: CL100
Raw Score
Participant #	Mental	Physical	Temporal	Performance	Efficiency	Frustration
1	18	17	20	27	20	19
2	84	10	11	11	55	6
3	47	9	13	42	9	2
4	40	13	40	37	25	9
5	77	18	14	6	4	6
6	3	4	66	51	30	71
7	55	5	4	3	28	2
8	89	18	89	81	90	5
9	2	2	106	1	5	2
10	0	1	0	0	0	2
11	63	50	78	23	66	92
12	4	4	4	3	9	5
13	23	9	34	13	14.5	14
14	10	4.5	11	5	5	1
15	55	20	39	29.5	81.5	28
16	15	27	6	9	108.5	2
17	61	62.5	79	52	60	19
18	15	12	8.5	4	13	8
19	16.5	18	49.5	49.5	26	22
20	1	1	1	0	1	1
21	78	9	55	51	55	52
22	15	17	39	22	15	21
23	31.5	22	22	19	19	11
24	4	4	4	5	4	6
25	6.5	3	4	2.5	5.5	7
26	11	5	15	11	11.5	25.5
27	5	4	11	3	5	20
28	1.5	1	1	3.5	1	2
29	1.5	3	34	23	27	24
30	38	24	70	67	46	17

## Sheet: CL125
Raw Score
Participant #	Mental	Physical	Temporal	Performance	Efficiency	Frustration
1	13	15	15	15	21	21
2	96	9	80	40	69	40
3	18	3	2	7	4	1
4	39	19	43	38	20	21
5	60	10	8	6	7	5
6	2	2	10	24	9	2
7	71	7	32	10	21	3
8	76	17	76	90	88	12
9	2	15	106	1	1	1
10	0	0	0	0	0	0
11	64	27	62	9	22	2
12	8	10	11	13	5	4
13	12	4	21	13	5	6
14	9	4.5	7.5	5	5	1.5
15	85	28.5	49	36	71.5	41.5
16	2	11	3	5.5	108	2
17	60	28	89	46	61	21
18	19	21	10.5	7	7	8.5
19	8	10	10	65	10	12
20	2	5	5	3	7	4
21	78	8	60	42	55	63
22	27.5	13	41	20	30	25
23	22	21	21	16	19	13
24	4	3	3	3	4	4.5
25	20	4.5	7	3	8.5	2
26	3.5	5	12.5	5	5	10
27	0	1	1	1	1	1
28	2	2	2	5	2	2
29	26.5	3.5	24	9	32	17
30	65.5	18	22	53	3	30

## Sheet: JH75
Raw Score
Participant #	Mental	Physical	Temporal	Performance	Efficiency	Frustration
1	21	13	14	13	14	12
2	76	20	24	46	76	9
3	12	6	11	6	3	0
4	35	28	45	28	25	18
5	61	3	13	11	17	18
6	26	7	68	50	30	55
7	84	26	55	8	23	6
8	94	24	93	81	85	12
9	18	27	76	16	16	36
10	1	1	0	0	0	0
11	37	47	17	0	7	8
12	25	3	3	3	4	4
13	10	4.5	20	4	4.5	12
14	15	4	14	7	4.5	4
15	76	34	44.5	36	77.4	27.5
16	58.5	32.5	46	22	107.5	2
17	79	40	81	45	36	21
18	37	11	28	10.5	27.5	8
19	40	9	30	40	29	4
20	2	2	1	5	9	2
21	84	20	66	60	65	58
22	40	43	68	30	32	19
23	46	38	32	36.5	34	26
24	4	4	4	5	4	7.5
25	11.5	13	13	3	11	1
26	4	4	8.5	3.5	3	4
27	11.5	3	19	1	9	5
28	9.5	1	0.5	8.5	4	1
29	7	7.5	8	9	11.5	11
30	72	33	64	31	65	30

## Sheet: JH100
Raw Score
Participant #	Mental	Physical	Temporal	Performance	Efficiency	Frustration
1	11	10	10	10	8	6
2	74	21	21	24	55	19
3	4	3	3	2	2	0
4	21	23	26	25	29	17
5	66	18	12	11	11	11
6	43	3	66	42	11	40
7	82	13	55	8	12	2
8	82	36	45	75	88	11
9	37	38	55	8	46	17
10	0	0	0	0	0	0
11	46	51	43	5	6	21
12	4	4.5	5	5	4	4
13	5	2	8.5	1	1.5	3
14	11	3	12	10	5	1
15	91.5	34	52	35	81	50
16	18	15.5	7	7	106	5
17	69	42	75	42.5	41.5	18.5
18	25	11	29.5	9	14	8
19	60	29	51	46.5	52	41
20	11.5	13	32	12	12	26
21	87.5	4	68	31	62	57
22	62.5	58	79	23.5	61	44
23	38.5	51	32	45	37	14.5
24	3	3.5	3	3	4	5
25	28	2.5	3.6	5	15	4
26	2	3	4	2	3	3.5
27	11	3	15	2.5	10	14
28	1	2	1	3.5	1.5	1.5
29	4	6	7	6	6	6
30	21.5	39	37	24	29	26

## Sheet: JH125
Raw Score
Participant #	Mental	Physical	Temporal	Performance	Efficiency	Frustration
1	21	28	31	29	27	20
2	61	10	15	20	55	5
3	7	8	8	3	3	2
4	22	22	21	21	21	25
5	81	34	28	23	35	29
6	3	2	7	16	3	12
7	69	8	59	6	33	2
8	85	21	90	89	88	9
9	55	70	27	13	75	37
10	0	0	0	0	0	0
11	44	55	18	12	13	1
12	14	14	13	14	11	11.5
13	20	3	39	5	8.5	4
14	7.5	3	8	7	4	3
15	90	42	51	35	85	39.5
16	3	9.5	4.5	6	106	3
17	68	42	72	45	49.5	14
18	15	8	14	7	12	7
19	42	19	32	47	33	14
20	3	10	2	6	3	10
21	67	14.5	61	47	55	55
22	53	43.5	66	32	49	46
23	45	34	31.5	35	31	17
24	6	4	4	3	4	4
25	35	5	41.5	10	29	3
26	3	3	4.5	4	4	10
27	4	4	19	2	8	27
28	1.5	1	1	4.5	2	2
29	8	5	4	4	4	4
30	5	17	42	20.5	34	28

## Sheet: JL75
Raw Score
Participant #	Mental	Physical	Temporal	Performance	Efficiency	Frustration
1	45	46	44	42	35	29
2	62	10	13	26	55	0
3	7	6	6	3	2	1
4	24	23	19	9	6	6
5	70	26	14	7	16	7
6	10	2	8	8	8	7
7	38	2	1	2	2	3
8	88	24	95	72	92	5
9	22	55	64	5	20	21
10	22	23	24	0	0	0
11	2	61	22	9	7	0
12	18	19	26.5	21	20	14
13	5	4.5	15	8	8.5	7
14	7.5	2.5	8	4	5	1
15	69.5	12.5	39	32	79	11
16	29	5	41	4	102	2.5
17	49.5	35	64.5	38.5	11.5	6
18	6	5.5	6	4	4	3.5
19	7	10	3	55	5	7
20	2	4.5	5	3	3	7
21	73	11	62	45	55	55
22	27	29	81	21.5	30	21
23	57	52	37	27	32.5	13
24	3	3	3	2.5	3.5	2.5
25	12.5	5	29	3	9	2.5
26	2	2.5	7	6	6	10
27	6	5	5	4	4	4.5
28	2.5	2	2	3	2	2
29	2.5	2	3	65.5	4.5	4
30	31	21	37	25.5	24	27.5

[truncated: 2 more sheets: JL100, JL125]
